# Supplementary material for: The “Bubblepole” (BUPO) Method for Linear-Scaling Coulomb Matrix Construction with or without Density Fitting
Source: J Phys Chem A. 2025 Mar 3;129(10):2618–37. doi: 10.1021/acs.jpca.4c07415 (PMC11912483; doi:10.1021/acs.jpca.4c07415)
Supplement: Supplementary file 1 — jp4c07415_si_001.zip [file jp4c07415_si_001.zip]

Archive with 59 entries (54 files):
- Structures/
- Structures/Silylation/
- __MACOSX/Structures/._Silylation
- Structures/Crambin/
- Structures/.DS_Store
- __MACOSX/Structures/._.DS_Store
- Structures/Alkoxylation/
- __MACOSX/Structures/._Alkoxylation
- Structures/Glycine-Chains/
- Structures/Silylation/product.xyz
- __MACOSX/Structures/Silylation/._product.xyz
- Structures/Silylation/TS.xyz
- __MACOSX/Structures/Silylation/._TS.xyz
- Structures/Silylation/reactant.xyz
- __MACOSX/Structures/Silylation/._reactant.xyz
- Structures/Crambin/Crambin.xyz
- __MACOSX/Structures/Crambin/._Crambin.xyz
- Structures/Crambin/CrambinH2O500.xyz
- __MACOSX/Structures/Crambin/._CrambinH2O500.xyz
- Structures/Alkoxylation/product.xyz
- __MACOSX/Structures/Alkoxylation/._product.xyz
- Structures/Alkoxylation/TS.xyz
- __MACOSX/Structures/Alkoxylation/._TS.xyz
- Structures/Alkoxylation/reactant.xyz
- __MACOSX/Structures/Alkoxylation/._reactant.xyz
- Structures/Glycine-Chains/Gly80.xyz
- __MACOSX/Structures/Glycine-Chains/._Gly80.xyz
- Structures/Glycine-Chains/Gly40.xyz
- __MACOSX/Structures/Glycine-Chains/._Gly40.xyz
- Structures/Glycine-Chains/Gly50.xyz
- __MACOSX/Structures/Glycine-Chains/._Gly50.xyz
- Structures/Glycine-Chains/Gly90.xyz
- __MACOSX/Structures/Glycine-Chains/._Gly90.xyz
- Structures/Glycine-Chains/Gly21.xyz
- __MACOSX/Structures/Glycine-Chains/._Gly21.xyz
- Structures/Glycine-Chains/Gly9.xyz
- __MACOSX/Structures/Glycine-Chains/._Gly9.xyz
- Structures/Glycine-Chains/Gly27.xyz
- __MACOSX/Structures/Glycine-Chains/._Gly27.xyz
- Structures/Glycine-Chains/Gly24.xyz
- __MACOSX/Structures/Glycine-Chains/._Gly24.xyz
- Structures/Glycine-Chains/Gly30.xyz
- __MACOSX/Structures/Glycine-Chains/._Gly30.xyz
- Structures/Glycine-Chains/Gly18.xyz
- __MACOSX/Structures/Glycine-Chains/._Gly18.xyz
- Structures/Glycine-Chains/Gly100.xyz
- __MACOSX/Structures/Glycine-Chains/._Gly100.xyz
- Structures/Glycine-Chains/Gly15.xyz
- __MACOSX/Structures/Glycine-Chains/._Gly15.xyz
- Structures/Glycine-Chains/Gly3.xyz
- __MACOSX/Structures/Glycine-Chains/._Gly3.xyz
- Structures/Glycine-Chains/Gly12.xyz
- __MACOSX/Structures/Glycine-Chains/._Gly12.xyz
- Structures/Glycine-Chains/Gly6.xyz
- __MACOSX/Structures/Glycine-Chains/._Gly6.xyz
- Structures/Glycine-Chains/Gly60.xyz
- __MACOSX/Structures/Glycine-Chains/._Gly60.xyz
- Structures/Glycine-Chains/Gly70.xyz
- __MACOSX/Structures/Glycine-Chains/._Gly70.xyz
