# Supplementary material for: The “Bubblepole” (BUPO) Method for Linear-Scaling Coulomb Matrix Construction with or without Density Fitting
Source: J Phys Chem A. 2025 Mar 3;129(10):2618–37. doi: 10.1021/acs.jpca.4c07415 (PMC11912483; doi:10.1021/acs.jpca.4c07415)
Supplement: Supplementary file 1 — jp4c07415_si_001.zip [file jp4c07415_si_001.zip › Structures/Silylation/product.xyz]

315
Coordinates from ORCA-job X78p
  P   1.52690540420936      1.35827025911105      1.37850874347885
  O   3.16760689247574      1.35931303330987      1.51884948245699
  O   1.07792493867965      2.43257136965624      2.56025022917255
  C   3.83561130622660      1.80140500368282      2.64701017279733
  C   4.69575287236525      0.86545163392895      3.30882132315981
  C   5.46946374613248      1.35186349882533      4.36227014533841
  C   5.37142005679118      2.68525415453202      4.83596021461722
  C   6.15177934448453      3.13624123580588      5.94226610233703
  C   6.00032992315468      4.41834633852874      6.44511321274702
  C   5.04247017427508      5.29180725382779      5.86578003255791
  C   4.28310988539194      4.88835455266203      4.77668651476374
  C   4.44412848255357      3.58998525164084      4.20587115576058
  C   3.71019901997309      3.13859200163652      3.04821855090461
  C   2.77934074400934      4.08112700746021      2.36127888930374
  C   3.21165580391666      5.34840095565108      1.83538056419208
  C   4.58455150997725      5.72255364153658      1.74230422752550
  C   4.95852451911062      6.94216707577033      1.19459834345103
  C   3.97319953820910      7.85749349413680      0.73740386087736
  C   2.62963888332160      7.52481218981315      0.81941335402449
  C   2.21296372034224      6.26531974977299      1.34452045724821
  C   0.83694144056117      5.91653073350886      1.41617401289210
  C   0.39732276821505      4.67273886412547      1.87253935498086
  C   1.42484530627828      3.75165022990854      2.27135133259087
  H   6.18415916531629      0.67395818826186      4.85228738953083
  H   6.86785762599379      2.43474539478538      6.39812421199978
  H   6.60380822910219      4.75382668103861      7.30196049921860
  H   4.89478256396482      6.29767834332380      6.28711406264722
  H   3.54061688909396      5.57435136014722      4.34892736084181
  H   5.35192555730790      5.02729958935433      2.10755654791500
  H   6.02588557644108      7.20084265923098      1.12068714565585
  H   4.27849544876978      8.82922929820728      0.32023175564945
  H   1.85604782663003      8.22227355831339      0.46559268695022
  H   0.09759809161203      6.66981535159629      1.10652971371189
  N   1.26738982852631      2.00757089618761     -0.05383889853765
  P   0.24869388898730      1.61445946573497     -1.19925245302553
  O   0.72980401062359      2.29921296290207     -2.61749772480766
  O   -1.14513305606159      2.43285303342618     -0.87330594071073
  C   0.87744644804086      3.68330980835721     -2.57585251746712
  C   2.19488970807699      4.22127629743421     -2.44803794452578
  C   2.29882354233097      5.60575893986544     -2.34257766405717
  C   1.15584862569436      6.45132765600270     -2.35977268688244
  C   1.28775503866955      7.86835139636648     -2.25716167923518
  C   0.17340461323193      8.69320912915273     -2.24242651389976
  C   -1.12528550909955      8.12584527916678     -2.32836121966003
  C   -1.28689038742808      6.75254485000353     -2.45110494719907
  C   -0.16240332118612      5.87757626552643     -2.48776341771613
  C   -0.28523967178249      4.44837264674178     -2.62138951603354
  C   -1.60892486752790      3.77552037534404     -2.78587875404987
  C   -2.44362664075728      4.08613967119559     -3.91305749872294
  C   -2.01904978325361      4.91231345658721     -4.99453812252765
  C   -2.85490753879272      5.14999618613856     -6.07657034120579
  C   -4.15473142570574      4.57865147901120     -6.12667826633563
  C   -4.58883839377228      3.76115154587409     -5.09649054367821
  C   -3.74938468650163      3.48780024854445     -3.97577506980181
  C   -4.18114430197345      2.64629980216955     -2.92295439894856
  C   -3.38395899641206      2.28113779243519     -1.83275766717276
  C   -2.04528426140349      2.81769191003270     -1.85678644336194
  H   3.29509122268630      6.06463240732295     -2.25527213895029
  H   2.30067805115054      8.29202995521052     -2.18202154348722
  H   0.29198565709334      9.78428800699027     -2.16130017958194
  H   -2.01217600454172      8.77666920161887     -2.30054337975532
  H   -2.29420274980092      6.32452984505326     -2.52736210549470
  H   -1.01105974004181      5.34856810198159     -4.97094438896236
  H   -2.50447960131188      5.78276432695309     -6.90608677395998
  H   -4.80738527391391      4.77577827311523     -6.99038734733300
  H   -5.58470878712633      3.29317131643230     -5.13206246197372
  H   -5.20933305108126      2.27182067705021     -2.99730569894941
  N   0.93421435800129     -0.09658247895168      1.67890495121681
  N   -0.13685027671494      0.07970321567412     -1.54781923383808
  S   -0.13463335091985     -0.60185560654898      2.75499740061712
  O   -1.08637432911982      0.42082153066265      3.25671113604854
  O   -0.67365926087347     -1.91319266490983      2.32333664162062
  S   1.02672994945595     -1.02070882654917     -1.68732842919058
  O   2.37754750303590     -0.56566212306537     -1.27987152684150
  O   0.53443476723024     -2.35205070954388     -1.25596238341617
  C   1.19740665250430     -1.25951825167562     -3.56543294124575
  C   0.94271859771669     -0.97976783165137      4.26403973555413
  F   0.13930416270461     -1.93333260247113     -4.06824012044572
  F   1.31675803505008     -0.09696224965197     -4.21491884055341
  F   2.30070005412047     -2.00257922757433     -3.80051960750477
  F   1.67284378402379      0.10281418757612      4.58479849445284
  F   1.77579013299701     -2.00377491661876      4.01976483413793
  F   0.15704669483046     -1.30272844978299      5.30259103535602
  C   -7.52476930651756      3.01241161500357      2.76403733585957
  C   -8.00098235252517      3.91577786220059      1.79437462884045
  C   -7.10834408831165      4.73844913446592      1.07970019165381
  C   -5.73854702734492      4.64795282569743      1.34579453375135
  C   -5.26154904936033      3.74438767079035      2.32883544185284
  C   -6.15143863215405      2.92094171786894      3.03861740017654
  H   -8.23107235090412      2.36165231241829      3.30159276396691
  H   -9.08118240581810      3.97758577783626      1.59098995687939
  H   -7.48947133382582      5.44067035449434      0.32075511654459
  H   -5.78228027420470      2.20524699732030      3.78805179555421
  C   -4.58870354279964      5.43080362572422      0.72340935157284
  C   -3.37665590098740      4.78473911273670      1.39751101383769
  C   -2.01519924899469      5.01500940803721      1.18992060623166
  C   -1.04862199547559      4.36100978204508      2.00363139700003
  C   -1.50186703219563      3.46989350848880      3.00888391681991
  C   -2.86229466156311      3.20587078478417      3.19247711459860
  C   -3.80233913207816      3.85460792293344      2.38268531313606
  H   -1.68390184563997      5.68807129101286      0.38380091035299
  H   -0.78089247246733      2.94868317765356      3.64663787197423
  H   -3.17427173369686      2.48192251715572      3.95909223615734
  C   -4.56390614936803      5.40591014163880     -0.84391869689506
  H   -3.56266528672266      5.07458077765795     -1.18135607124246
  H   -5.28583638930802      4.67291136117063     -1.24956644000518
  C   -4.68553183016169      6.96475763474312      1.07404650616280
  H   -4.10758827786165      7.21343418465325      1.98506873177099
  H   -5.74682668802317      7.21730180511149      1.27763134040902
  C   -4.83092623847821      6.84709531100749     -1.30831323687215
  H   -5.92451922272926      7.04006599302611     -1.36484605725847
  H   -4.41663138918062      7.05930498311617     -2.31566345420822
  C   -4.21943413483175      7.69710784490075     -0.18806625448183
  H   -4.52993020863182      8.76183906770902     -0.21172179982147
  H   -3.11096375852463      7.67372026780494     -0.25877579404488
  C   3.54219187652154      2.31809740025250     -3.40556435584076
  C   3.39629632674110      3.35266059628041     -2.44908159485480
  C   4.44132687906325      3.59255218676595     -1.52607956628164
  C   5.61472600989940      2.84100833957880     -1.60176251975237
  C   5.77033247889989      1.84547159530244     -2.59787898157549
  C   4.72078430857994      1.56816417599490     -3.48920879776957
  H   2.72311635939442      2.11573517200197     -4.10761839921153
  H   4.30942924015612      4.36011309403181     -0.74772402006353
  H   4.81628698481834      0.77748172274606     -4.24879590554566
  C   6.84382914830209      2.90806063746666     -0.70825270166147
  C   7.77465392103349      1.90131382728504     -1.37879744826976
  C   9.09187335432830      1.54519463218435     -1.06496170879799
  C   9.74933416232055      0.57354901972237     -1.84463357495533
  C   9.09936356195891     -0.03228214901465     -2.93409348653731
  C   7.77804424003357      0.31714806545746     -3.25773932449413
  C   7.11709023042468      1.27765064504476     -2.47562632926897
  H   9.62185317956825      2.01745314676371     -0.22523774600774
  H   10.78507252268958      0.29164042575043     -1.60149662615129
  H   9.63073263203017     -0.78362385179162     -3.53811394789235
  H   7.26921427527269     -0.15133669241026     -4.11402942356838
  C   7.44720456051754      4.32885172056032     -0.53266110937115
  H   8.06100705686950      4.62925518145464     -1.40465382525022
  H   6.60353743409624      5.04569387168293     -0.46320497618020
  C   6.52250841898669      2.52671794283484      0.76486666523253
  H   6.37164085452080      1.43799551085598      0.89212960354370
  H   5.56830966021551      3.01736476459636      1.03480504765987
  C   8.23169531042889      4.30290646578124      0.79984423740736
  H   8.11219191312734      5.25944683487226      1.34887382593815
  H   9.32005465954832      4.19050899481584      0.61857424929893
  C   7.67772421071942      3.09401929946591      1.60618968813783
  H   7.33484327076343      3.37420705301622      2.62270701508444
  H   8.46444817483413      2.32571395898770      1.74915765893579
  C   -6.98993968315987     -1.51727568202639      4.42455185898616
  C   -8.23602038114361     -1.71174696052349      3.79911700644356
  C   -8.43272389726731     -1.32602658270841      2.45896364781644
  C   -7.37224440200775     -0.75181650917500      1.75169722215730
  C   -6.10924329572550     -0.57854582021673      2.37629498611127
  C   -5.91673524982801     -0.94831870559204      3.71861425851390
  H   -6.85614510620904     -1.81204663682050      5.47654667793176
  H   -9.06597298233286     -2.16087053608249      4.36539906862125
  H   -9.41503324143612     -1.47241359613112      1.98194060712188
  H   -4.94415236642033     -0.78899660241801      4.20788198461850
  C   -7.33513508709122     -0.26030801598315      0.31128836560605
  C   -5.92244242046725      0.31877363833603      0.22083142784142
  C   -5.31654637018056      1.02993851133871     -0.81081003234657
  C   -3.95949028655974      1.46034277088657     -0.72359124699652
  C   -3.25190109141005      1.11573058729557      0.45789866427414
  C   -3.85788355967134      0.42588984741272      1.51702678288991
  C   -5.20199901631136      0.05078062527825      1.41535849625894
  H   -5.91491663805425      1.27313656378301     -1.69492585427906
  H   -2.21262871111842      1.41983734052988      0.58894585118259
  H   -3.25382430103498      0.21244593234555      2.41081914099211
  C   -7.56927980995489     -1.41198159868512     -0.71428662890548
  H   -6.70380406569838     -2.09986011524026     -0.77978378074394
  H   -8.43723957342318     -2.00886368121776     -0.36167454240229
  C   -8.45753853262075      0.73354530031571     -0.09026959019275
  H   -8.24326539183792      1.75571157866356      0.27445073007378
  H   -9.40061587445559      0.40409013925430      0.39349203110701
  C   -7.90338993130182     -0.70307479481225     -2.03648691351592
  H   -8.54366107229617     -1.32893640863146     -2.68996886463419
  H   -6.97186571498273     -0.51027164447677     -2.60722032413207
  C   -8.58412208135517      0.63441170379631     -1.63008281248443
  H   -9.64674037063116      0.66952682433908     -1.94329913797891
  H   -8.09339789555818      1.49683113584897     -2.12647335095687
  C   4.86488623477099     -1.50125490215284      4.03205286191549
  C   4.80345643507414     -0.57657880640154      2.95762533248791
  C   4.93886258103418     -1.05800155659463      1.62992207342884
  C   5.19891624967469     -2.41549466082026      1.41333272395532
  C   5.28065698936174     -3.31886475838604      2.50516660355763
  C   5.09477171866276     -2.86374948308285      3.81899965378659
  H   4.69980375933702     -1.13240815522150      5.05481442972795
  H   4.85363578243107     -0.36189744515298      0.78282475400072
  H   5.12448405247807     -3.56107653130771      4.67026762344791
  C   5.48585204583623     -3.13967039669047      0.10134276116586
  C   5.61733279460935     -4.58536885737748      0.56963337694060
  C   5.80573359161362     -5.75030818524643     -0.18338161829344
  C   5.94021017325658     -6.98678332204827      0.47822221283582
  C   5.88814300487888     -7.05741869837326      1.88184712608525
  C   5.68493311010055     -5.89583686169708      2.64477267244941
  C   5.53884167075082     -4.66438690456691      1.98471006918206
  H   5.84861067963102     -5.70873252361335     -1.28271805392817
  H   6.08763316683445     -7.90621473804150     -0.10889266254879
  H   5.99520779052575     -8.03044951590224      2.38482411699092
  H   5.63660036814596     -5.95336237458832      3.74298756758859
  C   4.42335374464203     -2.95507014187683     -1.03742265160141
  H   3.99718899872879     -3.94512139641866     -1.29199299009162
  H   3.58524528816635     -2.31568166502094     -0.71324190911077
  C   6.82546028197517     -2.63835316704601     -0.55292755673642
  H   7.71048433927477     -3.15683883533882     -0.13452393333199
  H   6.94423860255040     -1.55484312151512     -0.34134067442650
  C   5.17291325311603     -2.36214357319347     -2.24664867695230
  H   5.13070513870567     -1.25268635752640     -2.20573615014260
  H   4.72644011870179     -2.66328044248351     -3.21495467907262
  C   6.61925935479957     -2.83194548949881     -2.05669558308093
  H   7.35683870005242     -2.26755528403678     -2.65887203053216
  H   6.71997086217242     -3.90543243495735     -2.32852760386649
  H   -4.45759698405656     -1.94995459003026     -3.78284947052746
  H   -1.46949674476200      0.27860907189829     -3.50030662155159
  H   -0.61527011433119      1.68706895404505     -5.34945753422254
  C   -2.05834317477910      0.36779693135005     -4.42261346179326
  C   -1.57846911840688      1.16963186103728     -5.46967588730449
  C   -3.88245717742028     -1.08741543364486     -3.37766453308763
  C   -3.29653849162893     -0.29581301895709     -4.52683217091329
  C   -2.32606271400031      1.32244565605559     -6.64612765237828
  H   -1.95812739799309      1.96649061637525     -7.45886373075884
  C   -4.03097431016321     -0.14681404795105     -5.72354262818932
  C   -3.55554204330644      0.65494098755721     -6.77157234214942
  H   -4.65608014678803     -0.45552058205882     -2.88520772389732
  H   -2.41501347925976     -0.70065193391862     -1.81625577320840
  C   -2.92711533907448     -1.56465386971538     -2.28242539733854
  H   -2.09816974930786     -2.16580680669177     -2.71454271980376
  H   -5.00246774448644     -0.65952044775560     -5.82548164839341
  H   -4.15288846905007      0.76730380894966     -7.68981321250961
  C   -3.67986079537480     -2.32787896251079     -1.19301063649939
  H   -4.43114688685414     -1.63174154921989     -0.76723097991702
  H   -3.57444837400568     -3.14132205065107      0.77317201894698
  H   -4.27442087882855     -3.15171394053146     -1.64575899230739
  H   -5.13021215032616     -7.07697446621525      0.70266787825253
  C   -2.85774478170130     -2.84777101074042     -0.01510456332573
  H   -7.61068991215373     -5.49919510316058      3.11785285748787
  H   -2.24887273035768     -2.03294260777568      0.42330846831717
  H   -5.59932013142035     -7.72989626157691      2.30310232082692
  C   -5.80668648516911     -6.92424818956424      1.56914544426155
  H   -6.46307462548446     -4.35239187095500      3.86174541924904
  C   -6.54605960003044     -5.36374301832154      3.41279083267402
  H   -3.51318800915610     -3.68423822697756      4.64985168502201
  H   -6.85168590300035     -7.06354554349410      1.21166869449977
  C   -1.90336745881637     -4.03771853022666     -0.22648540792937
  C   -5.62926000811753     -5.52307472046422      2.18303867529390
  H   -4.33556925593269     -2.91650393395292      3.25598814392002
  C   -3.52502537322586     -3.61367036920164      3.54348199899517
  H   -6.32662206672449     -6.11257774392754      4.20205066633613
  Si  -3.81222418726175     -5.30221143986573      2.77298969018931
  H   -0.90108809867141     -3.67182977492732     -0.51432774854373
  O   -2.89484670700511     -5.48290093156741      1.30455384952996
  N   -1.73626995564837     -4.69759068017480      1.07998250697694
  H   -5.87057472072900     -3.42164516674820      1.52120842402530
  C   -6.00087874097637     -4.45498316839829      1.13856569365411
  H   -2.56724822607896     -3.16881373319918      3.20819258705030
  H   0.63143521146076     -9.13434044404103      2.79929045449405
  H   -7.07031722087757     -4.55764635810831      0.84820750153608
  H   -0.32662028668908     -7.85455317579898      3.60253565042731
  O   -0.65528166359462     -5.60878271846769      1.01445815975538
  H   -5.39472142416828     -4.55473738674513      0.21604721615233
  C   0.22223684920870     -8.10694110760837      2.67208848303397
  H   0.77306535489353     -4.52102332554794      4.51477305589061
  C   -3.35032071897080     -6.73551356907298      3.91051870236241
  C   -0.07687784572284     -4.74345033124931      3.83889703534238
  Si  0.62113932928098     -5.33807744916199      2.20093092359576
  H   -0.73252344794422     -5.48198184584066      4.33600079423778
  H   -0.51936733673127     -8.12742977611528      1.84793624674286
  H   -3.30821902762373     -7.68632328274656      3.34287363511207
  H   -4.09359251336079     -6.84977078035313      4.72597352766731
  H   -2.35999209825378     -6.57861822184626      4.37917694022676
  C   1.35618872320952     -7.10613035536015      2.38590792212400
  H   1.81015990808795     -6.83057075148959      4.53097239238469
  C   2.33149837849712     -7.06092179354238      3.57957055039564
  H   -0.63055599719601     -3.79947242683001      3.68538251667003
  H   2.83599776039707     -8.04529498746041      3.70515962556273
  C   1.84691383505900     -4.08258543796912      1.54216308657459
  C   2.12248977192421     -7.53860967961760      1.12345322689401
  H   2.59158221256412     -8.53595946589268      1.28090977271608
  H   2.54290785336669     -3.77788041696671      2.34777897703413
  H   1.31082960343491     -3.17235968542452      1.20793296324779
  H   3.12909067471456     -6.30448506367370      3.43216911768556
  H   2.93817418445419     -6.83399954468573      0.86342206277465
  H   2.45497466677899     -4.46450812023436      0.70232653476138
  H   1.44819459234469     -7.62778009684565      0.24734750332675
  H   0.83139082566698     -5.61724114103890     -0.79845383428341
  H   -1.74552940834838     -7.82703156071206     -2.30316910719385
  C   1.43108700000438     -5.35129987187695     -1.68934296557780
  H   2.42546285015917     -5.83272032496643     -1.60382053598423
  H   1.55867154697773     -4.25110295214189     -1.68503784036653
  C   -0.71184068607439     -8.21790426426954     -2.21250888912026
  H   -0.78759988635245     -9.32705333015768     -2.22222459702693
  H   -0.32058337769836     -7.92250645009198     -1.21716860758990
  H   2.25911063316960     -8.13026736056007     -4.07218998229642
  H   -3.88688338269394     -3.81696211645140     -5.18732963734895
  Si  0.58686909818518     -5.87685913751270     -3.24665699469921
  C   1.55607774592246     -8.45756585282806     -3.27773143937165
  C   0.18730972779112     -7.74434985474927     -3.36926878450081
  C   -2.90184861510727     -4.11639655126641     -4.79382257004217
  C   -2.36172029842339     -5.14951723692125     -1.26547996320996
  C   -2.11635648867358     -4.89000344167139     -2.68949333180683
  O   -3.13273363404328     -4.46742227894595     -3.41042272417494
  O   -1.00722739546894     -5.04938024784493     -3.31173509672907
  H   2.04563288533326     -8.29208139408677     -2.29623659858170
  H   -2.19244231473143     -3.26837880957061     -4.85194122653298
  H   -3.43710279532512     -5.35092344288123     -1.11321941915824
  H   -1.77831348466017     -6.04349759451103     -0.96510006994370
  H   1.41812955475610     -9.55456376240294     -3.39558965985293
  H   -2.50030477537108     -4.98624585090081     -5.34831773662271
  C   -0.48320648432073     -8.06727221127765     -4.71688583360443
  C   1.37548217108711     -5.20432236586986     -4.80386317453162
  H   0.15855024371058     -7.79811821708019     -5.58018405197790
  H   -0.69428370482378     -9.15650265978146     -4.78915561872507
  H   2.37723336081205     -5.65896179669955     -4.94541927868779
  H   0.76965938252144     -5.41599190217731     -5.70661030321715
  H   -1.45222546810541     -7.53804824552654     -4.83507079783117
  H   1.51273731516054     -4.10988218110151     -4.71708238666488
