# Supplementary material for: The “Bubblepole” (BUPO) Method for Linear-Scaling Coulomb Matrix Construction with or without Density Fitting
Source: J Phys Chem A. 2025 Mar 3;129(10):2618–37. doi: 10.1021/acs.jpca.4c07415 (PMC11912483; doi:10.1021/acs.jpca.4c07415)
Supplement: Supplementary file 1 — jp4c07415_si_001.zip [file jp4c07415_si_001.zip › Structures/Silylation/TS.xyz]

315
Coordinates from ORCA-job X_78
  P   1.47865195221812      1.31708199769575      1.40284376306415
  O   3.11439133898411      1.29171054593388      1.57742515805478
  O   1.01601923486255      2.40221687107832      2.56740450382604
  C   3.77995736676746      1.75665027251721      2.69809713073331
  C   4.64587438495894      0.83359554872755      3.37113278034625
  C   5.41200988095824      1.33582428268936      4.42265443225430
  C   5.30186978643978      2.67239787705413      4.88411717772387
  C   6.07211973011255      3.13814894801535      5.99137344600824
  C   5.91019029331336      4.42418717644099      6.48064473878903
  C   4.95220233581881      5.28685037115062      5.88564594583298
  C   4.20330874198024      4.86902843446902      4.79471628640889
  C   4.37458172661072      3.56570305144018      4.23839326370072
  C   3.65075543603931      3.09927694741530      3.07988999457327
  C   2.73133164274787      4.03820238713647      2.37244260123394
  C   3.17599470404516      5.29889066796859      1.83979445013673
  C   4.55170924720999      5.66493896175063      1.75766865088344
  C   4.93774132548442      6.87819062055843      1.20433338925142
  C   3.96228295710857      7.79528474050585      0.73014218134925
  C   2.61623704441144      7.47036548378267      0.80059579512160
  C   2.18747959802032      6.21739562961578      1.33141449372855
  C   0.80849435283478      5.87826449609184      1.39409023324656
  C   0.35802629558049      4.64183060194459      1.85905806303369
  C   1.37598671064293      3.71761722608477      2.27253577977281
  H   6.13126335927574      0.66847169873912      4.92031496073134
  H   6.78872652102807      2.44496149953523      6.45891576832059
  H   6.50580554282897      4.77135332107409      7.33830850123375
  H   4.79632176887792      6.29606444837167      6.29583915213754
  H   3.46062838787539      5.54709723149024      4.35486296122977
  H   5.31197089975516      4.96798004678291      2.13419048388240
  H   6.00716380222497      7.13065127172425      1.13981405104869
  H   4.27718517730542      8.76198008717794      0.30852479680828
  H   1.85002751389824      8.16914442972077      0.43369846410101
  H   0.07587076759608      6.63344234473994      1.07311175050651
  N   1.25209604650716      1.93788007272017     -0.04306968357454
  P   0.24692350382562      1.52721069694278     -1.19835776488436
  O   0.73673515439300      2.21500951616365     -2.60990420399420
  O   -1.15390051825073      2.33652440513346     -0.88058048532209
  C   0.87953534652203      3.59949327978389     -2.57087567480305
  C   2.19479222555341      4.14144929717507     -2.43638428205094
  C   2.29467279219876      5.52668570531349     -2.33951499276240
  C   1.14985308147469      6.36919663000554     -2.37207143237210
  C   1.27851693372110      7.78735655656342     -2.28185571287556
  C   0.16282430890901      8.61044391533935     -2.28370662194841
  C   -1.13399673840102      8.03966653781598     -2.37368777847743
  C   -1.29225348606102      6.66489937955715     -2.48437238530593
  C   -0.16624497336046      5.79132631373543     -2.50432467940571
  C   -0.28509928368895      4.36052084390117     -2.62905138133044
  C   -1.60741734537398      3.68500033423979     -2.79550657400018
  C   -2.44036558992682      3.99287308349245     -3.92519618072854
  C   -2.01009472999911      4.80962841614849     -5.01145103254463
  C   -2.84477378149473      5.04782637177684     -6.09425958783833
  C   -4.14900849133706      4.48661732194663     -6.14065872734708
  C   -4.58860633389698      3.67754995283506     -5.10619700678910
  C   -3.75047741065375      3.40373613183035     -3.98481055472355
  C   -4.18980828660800      2.57489031462573     -2.92505438570907
  C   -3.39416879554425      2.21176541227638     -1.83368684484060
  C   -2.04968802974475      2.73235647719383     -1.86382212279215
  H   3.28924161065300      5.98836648183211     -2.24778621405142
  H   2.29020284829168      8.21349098710946     -2.20391463604910
  H   0.27884625542765      9.70250516450708     -2.21288175827671
  H   -2.02212482972877      8.68922332933143     -2.36142962638125
  H   -2.29829584399918      6.23460318133000     -2.56351951200434
  H   -0.99860558042780      5.23784915411921     -4.99119546217114
  H   -2.48950664956136      5.67252971990794     -6.92779873563303
  H   -4.80031723474039      4.68369369314790     -7.00534137053123
  H   -5.58749327942312      3.21601494620943     -5.13921785992387
  H   -5.22372771622501      2.21474285353376     -2.99109338969433
  N   0.84935318466719     -0.12558635714451      1.71330460783674
  N   -0.11518627976719     -0.01317379282196     -1.53860108078884
  S   -0.18887820188450     -0.60659525770747      2.82192888987405
  O   -1.14232673993817      0.40875991361788      3.33082708563224
  O   -0.73284474300899     -1.93174998204669      2.42151796703625
  S   1.06886140096162     -1.09439100704864     -1.69558884200050
  O   2.40669750022379     -0.62225270845806     -1.26331532644564
  O   0.59865212876900     -2.44042727729214     -1.28489856826136
  C   1.24821655416218     -1.29744392752401     -3.57622435404388
  C   0.91837037313648     -0.97111142465220      4.31023188335709
  F   0.18989018644078     -1.94512473240304     -4.09327537415987
  F   1.38075220413785     -0.11730222248858     -4.19469108653317
  F   2.35049694093268     -2.03787115013181     -3.81690405960697
  F   1.60581593989026      0.13275401104387      4.64583106229830
  F   1.79067275616059     -1.95263018115328      4.02716967597607
  F   0.16202939558642     -1.35256268943335      5.35160294687566
  C   -7.57495675057359      3.05127353994648      2.76815673356791
  C   -8.04221592590309      3.92342678447182      1.76617062754656
  C   -7.14307721632736      4.72323301556029      1.03390532272879
  C   -5.77558215417436      4.64018807949524      1.31387689039447
  C   -5.30740302442677      3.76765818267318      2.32858474213976
  C   -6.20413241164783      2.96904811498588      3.05770961478127
  H   -8.28638341508591      2.41868024475194      3.32042645244242
  H   -9.12043254710756      3.97805030096483      1.55074044274191
  H   -7.51724109964219      5.40144192102299      0.25011924249174
  H   -5.84187562102970      2.27771943311671      3.83287467343254
  C   -4.62019707858677      5.40357058940506      0.67841077934594
  C   -3.41387179555099      4.76981041690583      1.37357935917366
  C   -2.05029363440529      4.98261861383512      1.16005575685125
  C   -1.09030408849015      4.34322431738618      1.99243032752527
  C   -1.55071205758051      3.48594473985208      3.02362224332514
  C   -2.91365095695417      3.24210044889160      3.21654842240131
  C   -3.84789072092165      3.87357499291336      2.38617091339744
  H   -1.71210127278186      5.62981554388493      0.33574785109811
  H   -0.83276936012136      2.97857541132327      3.67644548494223
  H   -3.23296108044014      2.54674963527935      4.00640818912705
  C   -4.58623478288984      5.34501594429611     -0.88727914578482
  H   -3.58470371218506      5.00136828296712     -1.21142953829175
  H   -5.30915707657276      4.60660772459864     -1.28113449986575
  C   -4.71512855977193      6.94518066920063      0.99634298863652
  H   -4.14244621613978      7.21150536767737      1.90572028340872
  H   -5.77709455488933      7.20409028520591      1.18788472399213
  C   -4.84450624064455      6.77702340811563     -1.38423276930263
  H   -5.93693946758368      6.97220615130849     -1.45366561815663
  H   -4.42193848481912      6.96656248779044     -2.39261985252727
  C   -4.23917405176482      7.64938465522660     -0.27780425929095
  H   -4.54782396961485      8.71380445212242     -0.32615731629472
  H   -3.13036690698870      7.62323517172702     -0.33974910090656
  C   3.55626874394814      2.24111003235089     -3.37748819978253
  C   3.39843536589767      3.27592949592381     -2.42361565458717
  C   4.43275655050462      3.51829962881492     -1.48926014981878
  C   5.60726873172005      2.76710641264574     -1.55035716496298
  C   5.77415776312174      1.76925715068213     -2.54233521794026
  C   4.73535827893674      1.49041540947115     -3.44562127910284
  H   2.74607641265194      2.03815163025850     -4.08927615558361
  H   4.29171202185396      4.28778983181746     -0.71447170020400
  H   4.83918975463329      0.69849873202913     -4.20278037501445
  C   6.82713293703740      2.83774625851791     -0.64437528191857
  C   7.76466348402314      1.82775999433701     -1.30078686706151
  C   9.07782960290041      1.47147453074572     -0.97064306116861
  C   9.74345775212316      0.49717405490241     -1.74002940544142
  C   9.10577680060157     -0.11086423542016     -2.83547621096310
  C   7.78839962060931      0.23825780138147     -3.17507467401122
  C   7.11915848339579      1.20109522602141     -2.40300520638964
  H   9.59844092294301      1.94512284728852     -0.12584288734495
  H   10.77621555659882      0.21539115761527     -1.48440790599639
  H   9.64346806015739     -0.86421975764144     -3.43129259562849
  H   7.28915155390672     -0.23222365176057     -4.03588674291637
  C   7.42884547776437      4.25969399087293     -0.47178958965033
  H   8.05023615226970      4.55502499515857     -1.34009323908504
  H   6.58439661562895      4.97663484656499     -0.41417781723260
  C   6.49238372155696      2.46483311382383      0.82774987546934
  H   6.34269323208174      1.37655980373596      0.95988950002837
  H   5.53459831302751      2.95494355940267      1.08604994455638
  C   8.20146545368813      4.24167007537882      0.86759437606573
  H   8.07873423344833      5.20193637244905      1.40942029727904
  H   9.29115062017833      4.12644742696223      0.69651895382937
  C   7.63890891260948      3.03865588091918      1.67686506178937
  H   7.28605692938945      3.32623227007242      2.68790626413690
  H   8.42416916034904      2.27153031351460      1.83365731897145
  C   -7.08346832490918     -1.35934354522866      4.50432681493318
  C   -8.31610421286540     -1.59129005916074      3.86505862302010
  C   -8.49065687560517     -1.26487464342935      2.50618910496041
  C   -7.42169881611495     -0.71335496538252      1.79351114311686
  C   -6.17154660843237     -0.50389711028325      2.43266438008886
  C   -6.00166482030574     -0.81286623611408      3.79350266816791
  H   -6.96819267421193     -1.60419420630876      5.57125734739578
  H   -9.15328371350814     -2.02185035610855      4.43507087232754
  H   -9.46339650320350     -1.43802694598325      2.01874913599952
  H   -5.04133635548931     -0.61913608868792      4.29494346521752
  C   -7.36575385684675     -0.27443120531665      0.33686099525881
  C   -5.95030977304878      0.29811124103002      0.24290724438044
  C   -5.32701605887913      0.96412037564905     -0.80854042563702
  C   -3.97870380824493      1.41712405778051     -0.71057945137440
  C   -3.29196517706729      1.13431105425400      0.49939657604627
  C   -3.91275978267187      0.48141456754532      1.57313364692879
  C   -5.25143416399366      0.08966897182299      1.46164720884976
  H   -5.90399166971986      1.15336224388640     -1.71944781253175
  H   -2.25947350640326      1.45988618734524      0.63769946781741
  H   -3.32578515112081      0.30795461805549      2.48660648122521
  C   -7.60428037467211     -1.45128123418771     -0.65754722902355
  H   -6.74328758101250     -2.14639029671146     -0.70383360051149
  H   -8.47617615492362     -2.03401204284040     -0.29139124759017
  C   -8.47812774190311      0.71745016160535     -0.09947705751422
  H   -8.26417441509565      1.74621904366114      0.24694043029087
  H   -9.42855984158042      0.40132960944716      0.37900600648761
  C   -7.93136841984724     -0.77842261163142     -2.00123374560007
  H   -8.58710107401312     -1.41387893855805     -2.62930145900390
  H   -7.00047545796336     -0.62414797188063     -2.58440590873229
  C   -8.58495540601903      0.58472476299200     -1.63725509766239
  H   -9.64128830730985      0.64047082545931     -1.96800789060263
  H   -8.06409115737441      1.42249360322279     -2.14490648818118
  C   4.84817199064161     -1.52489528173929      4.11314596310113
  C   4.77256923948546     -0.60988214696961      3.03112747901119
  C   4.91715912611167     -1.10022492529575      1.70740780501197
  C   5.20070341523260     -2.45509515951812      1.50210062979145
  C   5.29535598050189     -3.34827577709057      2.60181807589609
  C   5.09921284230881     -2.88542688554364      3.91164936120818
  H   4.67870771973074     -1.15014787561389      5.13309366248200
  H   4.82304316262609     -0.41328633348756      0.85371020234289
  H   5.14127593516586     -3.57485610266299      4.76890846610310
  C   5.50129918038524     -3.18534968247893      0.19673957074586
  C   5.66081008649204     -4.62435078735475      0.67773499277484
  C   5.87136379774152     -5.79267146981929     -0.06422949462967
  C   6.02799096154351     -7.01993503889062      0.60891956045391
  C   5.97423997517969     -7.07982357690906      2.01307075862021
  C   5.74739544035288     -5.91577309619349      2.76524729143978
  C   5.58037334764423     -4.69316907007885      2.09335570119134
  H   5.91184578041473     -5.76164316324038     -1.16367205703241
  H   6.19241155987094     -7.94144538094260      0.02978778225328
  H   6.10057124564848     -8.04615707464913      2.52449974374667
  H   5.69737734253296     -5.96404402703072      3.86398016708924
  C   4.43559422978497     -3.03271444132365     -0.94398980749082
  H   3.99993239674134     -4.02647360748607     -1.16505774531913
  H   3.60406123100319     -2.37563817355835     -0.63877779932692
  C   6.83012340056184     -2.66542557052697     -0.46311584209409
  H   7.72667061858862     -3.14712380948711     -0.02556162653556
  H   6.91728884284837     -1.57330396377823     -0.28150984136112
  C   5.18143010204378     -2.47759640987762     -2.17467056990914
  H   5.11542972439272     -1.36864055763741     -2.18098868501720
  H   4.74544047277647     -2.82918352517548     -3.13059845876862
  C   6.63708811859751     -2.90785766844122     -1.96146164618135
  H   7.36492678555933     -2.34415593324963     -2.57587352639814
  H   6.76606711018696     -3.98560147265284     -2.20126581506967
  H   -4.41604275562602     -2.07026323223348     -3.75559979092879
  H   -1.46228126084381      0.17074294688664     -3.49865579993690
  H   -0.61682841602634      1.57890190291770     -5.35267017870228
  C   -2.06282273678050      0.27192878540151     -4.41191929599631
  C   -1.58761380047330      1.07312733862124     -5.46193383275717
  C   -3.88457373713273     -1.18001805424555     -3.35480173807812
  C   -3.30767835169217     -0.38038292649295     -4.50344423102230
  C   -2.34760253983875      1.23715867571193     -6.62865726961634
  H   -1.98268000344848      1.87908662285179     -7.44443722391527
  C   -4.05573922224692     -0.21844186629491     -5.68998591414199
  C   -3.58573388366914      0.58293445988751     -6.74039198793202
  H   -4.68699537525237     -0.56638086512068     -2.88554781722301
  H   -2.45011571753579     -0.71611748713585     -1.79060068503035
  C   -2.92517650716150     -1.60791317126553     -2.24344480511918
  H   -2.08237205640379     -2.20393995464586     -2.65051282514256
  H   -5.03156905689882     -0.72424248236622     -5.78279613741163
  H   -4.19223361417636      0.70264916851380     -7.65169575462893
  C   -3.66639406987563     -2.37379121250292     -1.15061330231757
  H   -4.52415110013305     -1.74837375569775     -0.82721248108206
  H   -3.59505044418467     -2.93317512921363      0.92362466818314
  H   -4.09858016120119     -3.30943806430104     -1.56201173985755
  H   -5.11039839324553     -6.93499657590806      0.97558896263027
  C   -2.87568339090597     -2.67460182314953      0.12832579071110
  H   -7.55379305161054     -5.34577887157026      3.41545553381401
  H   -2.36435356264069     -1.74478589012830      0.46245209123742
  H   -5.52433522023663     -7.55426027644722      2.60672790604907
  C   -5.76371568846164     -6.77210475797068      1.85724389652129
  H   -6.41882804671142     -4.14905762982990      4.09531626658169
  C   -6.48663177765071     -5.17541470907222      3.67949392117202
  H   -3.45100883215952     -3.43688320664025      4.80698527938824
  H   -6.81500433578518     -6.93695866447418      1.53265310731471
  C   -1.78620448005982     -3.70298433887982      0.12327093896078
  C   -5.60041562954918     -5.35085485292852      2.42890836674383
  H   -4.29260706876339     -2.69104358617979      3.41221824560472
  C   -3.47638730759530     -3.38202241553147      3.69984237425137
  H   -6.23029994239410     -5.89578352202408      4.48445843471526
  Si  -3.78447021021793     -5.08151924756655      2.97045049134923
  H   -0.79248468256507     -3.43676357012342     -0.27186357749972
  O   -2.96387764564682     -5.22402112296061      1.41501009778164
  N   -1.77953915586112     -4.63807241360367      1.07417696485276
  H   -5.89625232395846     -3.27156214098891      1.72423493154995
  C   -6.00791327893811     -4.31500870721907      1.36504586636746
  H   -2.52472084605893     -2.92972563333961      3.35319833455413
  H   0.71266431492785     -9.02967603537714      2.72581212762440
  H   -7.07917227686675     -4.44612165202390      1.09622847988439
  H   -0.30436311756032     -7.79919651874323      3.53287002476759
  O   -0.73010307196314     -5.50287245408299      1.18449837929898
  H   -5.41347536242669     -4.42586500093893      0.43651627609924
  C   0.27532559089707     -8.01307850609857      2.61096740538390
  H   0.92413154233294     -4.30801613562551      4.54334560318031
  C   -3.20474796550067     -6.50432616476537      4.05678167066525
  C   0.04602550240320     -4.66659480556120      3.97033157996848
  Si  0.65256947648006     -5.21260794518596      2.27958387701147
  H   -0.42395340285592     -5.48922525033475      4.54123922039024
  H   -0.44072239143874     -8.04004235683749      1.76543242150377
  H   -3.09855485106806     -7.43146870505405      3.45974739303837
  H   -3.94241594620597     -6.69336498988992      4.86354611483663
  H   -2.23129657598413     -6.28804721614241      4.53477193672991
  C   1.39105685537359     -6.97869163348813      2.37633505914639
  H   1.83485387443531     -6.81183436948402      4.53915318402259
  C   2.36143987391345     -6.97487871575285      3.57687339817783
  H   -0.65252232792897     -3.81433939032864      3.89239437812476
  H   2.88594971431492     -7.95368385728160      3.64525987512405
  C   1.78500387502787     -3.95851488583320      1.49263238023882
  C   2.17043919608838     -7.32805056144326      1.09644911027807
  H   2.63271679091046     -8.33541324236274      1.19375748814296
  H   2.67958676870188     -3.81111542693212      2.13045356923010
  H   1.28097873470134     -2.97911246258749      1.39110602418326
  H   3.14656714985081     -6.19788068657999      3.47474689211318
  H   2.99301109540609     -6.61231937278491      0.89511806359625
  H   2.12525875347882     -4.27980060360962      0.49187887915750
  H   1.50800841185020     -7.35197910640000      0.20815252273884
  H   1.00072454978189     -5.70581751889172     -1.16647352074055
  H   -1.21833266676946     -7.86604944022677     -2.13297659252970
  C   1.57222600741872     -5.43560741771804     -2.07378359091415
  H   2.53419874574407     -5.98656490906013     -2.05105398072797
  H   1.77551305281832     -4.34890623387053     -2.01922822998957
  C   -0.27612722283152     -8.30854215708573     -2.51207390222879
  H   -0.45280161214287     -9.39782202309619     -2.65482488253354
  H   0.49154247124284     -8.20330422363568     -1.71780286756817
  H   1.78586910650016     -7.99978457652027     -5.32223045204652
  H   -3.86021734412817     -3.75735765415850     -5.36224284474929
  Si  0.61679357060102     -5.81302121677918     -3.63278138084157
  C   1.44919554282870     -8.37799694736970     -4.33555960030651
  C   0.16966090959727     -7.66919545744113     -3.84103551788591
  C   -2.86074696774059     -4.04050570980763     -4.98785907263575
  C   -2.14931400027492     -5.30066952466569     -1.63015730623085
  C   -1.99333278988165     -4.91880622888357     -2.94865407129467
  O   -3.06681699019437     -4.49508031967468     -3.64493127839619
  O   -0.86240335538240     -4.89166606662481     -3.63494954579491
  H   2.29214351508679     -8.26405732654057     -3.62130541602462
  H   -2.19108947416341     -3.15802250001943     -5.01619022919848
  H   -3.16683960432469     -5.46452266845305     -1.25475431348451
  H   -1.32733124594538     -5.83692817027973     -1.14256705894985
  H   1.26154107234563     -9.46908757639370     -4.44508975725974
  H   -2.43287214131479     -4.84399461901871     -5.62085674574412
  C   -0.94783462040083     -7.81918028877550     -4.89019826639630
  C   1.47378289810753     -5.13206708492515     -5.15622759533276
  H   -0.67545708688069     -7.35813261564430     -5.86259848842642
  H   -1.15428810127929     -8.89525556044602     -5.08271172917522
  H   2.50442403570702     -5.53205730425340     -5.23771452117212
  H   0.92815108978764     -5.38609715621882     -6.08679538703600
  H   -1.89737268435420     -7.35796056447140     -4.54942221270930
  H   1.54211116976900     -4.03020270316026     -5.08147528757901
