# Supplementary material for: The “Bubblepole” (BUPO) Method for Linear-Scaling Coulomb Matrix Construction with or without Density Fitting
Source: J Phys Chem A. 2025 Mar 3;129(10):2618–37. doi: 10.1021/acs.jpca.4c07415 (PMC11912483; doi:10.1021/acs.jpca.4c07415)
Supplement: Supplementary file 1 — jp4c07415_si_001.zip [file jp4c07415_si_001.zip › Structures/Silylation/reactant.xyz]

315
Coordinates from ORCA-job X78e
  P   1.42379413763159      1.29618091910469      1.47768099601312
  O   3.05661844858233      1.25269998461643      1.67917326321816
  O   0.95713153899377      2.42442811268772      2.59857865761201
  C   3.73438646082208      1.76991863181121      2.76899996009955
  C   4.62077238966300      0.88050006597089      3.46140272358004
  C   5.39337789490100      1.42509703901650      4.48641644990728
  C   5.27110438507535      2.77341877104972      4.90797884243243
  C   6.04397810707675      3.28165522144257      5.99448608934728
  C   5.87120969566047      4.58053423620636      6.44452747030695
  C   4.89976341950197      5.41343728625240      5.82947056740340
  C   4.14890359965568      4.95378491360503      4.75679127664607
  C   4.33026374409537      3.63542938412167      4.24060742944778
  C   3.60373825838932      3.12509595227879      3.10157120893180
  C   2.68884791494722      4.04215041660998      2.36200672036228
  C   3.14225101699302      5.28654327520866      1.79786373332420
  C   4.52061582186502      5.64042397017464      1.70539171073949
  C   4.91450500460947      6.84007391226810      1.12848652169003
  C   3.94511440868279      7.75592924018654      0.63977011738364
  C   2.59705528557649      7.44157161037514      0.71697703064331
  C   2.16049564210453      6.20164292344172      1.27131429978297
  C   0.77929858056453      5.87419480283484      1.34381528478025
  C   0.32195863545988      4.65199613038460      1.83825168529524
  C   1.33182648820110      3.72831862715886      2.26944401322416
  H   6.12771394246435      0.78305137929443      4.99499843194323
  H   6.77106504052432      2.61092559611896      6.47828198487572
  H   6.46853446251014      4.96087648483145      7.28677247106060
  H   4.73507368085800      6.43316169031286      6.20905021448827
  H   3.39596318109449      5.60995126858245      4.30150574398340
  H   5.27726112594709      4.94464852040616      2.09110883592452
  H   5.98565596150023      7.08321397670257      1.05749419928000
  H   4.26639217778595      8.71256271711688      0.20041907998345
  H   1.83518925698843      8.13862940208114      0.33827034467652
  H   0.05052288425211      6.62837250219747      1.01186007917753
  N   1.23090096086769      1.85396560945621      0.00481052821547
  P   0.23562085055949      1.45323279544818     -1.16391427559599
  O   0.74539950727959      2.13568996301851     -2.56902888864398
  O   -1.15706918513290      2.27893008017360     -0.85828955994179
  C   0.89113963744775      3.51851975843436     -2.55418477993240
  C   2.20851009820971      4.05797113367206     -2.43108980755906
  C   2.31394313047013      5.44464813791675     -2.36761665217837
  C   1.17196067895098      6.29039642881947     -2.42148350627464
  C   1.30580322407907      7.70979913516764     -2.36535021872406
  C   0.19316767035635      8.53677440608417     -2.38474484641669
  C   -1.10602611211121      7.96897745222474     -2.45778796259922
  C   -1.26977395182882      6.59259150452528     -2.53706899976008
  C   -0.14658436735803      5.71480969853546     -2.54061682841979
  C   -0.27051559946551      4.28203872868801     -2.63571291611321
  C   -1.59538250265447      3.61002234245790     -2.79385277477973
  C   -2.43107526281492      3.90674025865476     -3.92558146456544
  C   -1.99472888874203      4.69765191438820     -5.02846892509830
  C   -2.83153366868097      4.92907745058977     -6.11123822031871
  C   -4.14472394292366      4.38792653945996     -6.14043220035835
  C   -4.59134188238674      3.60474449484719     -5.08910735405126
  C   -3.75089760827907      3.33666229170494     -3.96826182317366
  C   -4.19881167332574      2.53725665014373     -2.88931426805560
  C   -3.39772019071957      2.18190464185419     -1.80037414775745
  C   -2.04582266031051      2.67699960216032     -1.84716795620267
  H   3.31027036393478      5.90458261468487     -2.28645062525984
  H   2.31906977424227      8.13409975815888     -2.29872587776485
  H   0.31339421501602      9.62976633364703     -2.34021808270714
  H   -1.99141163573063      8.62238432797830     -2.45736100862648
  H   -2.27789181174944      6.16436801694342     -2.60386452649745
  H   -0.97670412985786      5.11066963661828     -5.02111526890174
  H   -2.47115667964984      5.53309362741436     -6.95770856413159
  H   -4.79755216579315      4.57931792900907     -7.00521997368661
  H   -5.59723504352090      3.15805367529997     -5.10882167940755
  H   -5.24371999337567      2.20488817762457     -2.92888875308619
  N   0.75967981456248     -0.12599917967126      1.82842226196006
  N   -0.13443208181075     -0.08361536147908     -1.51065702302271
  S   -0.19985454048632     -0.57516810866994      3.01898653560288
  O   -1.13935484376991      0.44303684837765      3.54360193271451
  O   -0.74611556613424     -1.92523344719944      2.70013948490118
  S   1.05765127258991     -1.14741321670528     -1.73962885516919
  O   2.40172685176533     -0.66819922148430     -1.33305589065083
  O   0.61289235433489     -2.50773216591525     -1.34181671449029
  C   1.17991092073827     -1.29489542378042     -3.63298242846881
  C   0.98768885674824     -0.91006667183468      4.45088671736916
  F   0.13787912297122     -1.97342096674111     -4.12927900291744
  F   1.23654559642965     -0.09113067655086     -4.21928868371658
  F   2.31075745024223     -1.96953815800846     -3.92834468535366
  F   1.68996391753051      0.19777231106843      4.73664790629499
  F   1.84199876585098     -1.89440550172093      4.12574509739895
  F   0.29062089021284     -1.28258235338792      5.53512321776573
  C   -7.61691692940403      3.18182677646827      2.85753594661655
  C   -8.07960505443026      4.00097713366916      1.80985272795935
  C   -7.17737519341346      4.76319881925008      1.04208264247805
  C   -5.81112532352352      4.69485442238626      1.33173175762401
  C   -5.34760404875759      3.87646739682975      2.39286862722117
  C   -6.24759732535246      3.11638782529497      3.15821656287600
  H   -8.33102342300630      2.57774091772693      3.43750405108633
  H   -9.15659630506530      4.04249751659711      1.58571835164880
  H   -7.54787416017382      5.39906390359100      0.22195777005713
  H   -5.88860331883805      2.46499748835102      3.96881459454314
  C   -4.65201958022278      5.41980039696871      0.65944405632901
  C   -3.44972102177920      4.80904634064253      1.38031267331673
  C   -2.08565793988596      4.98788008848207      1.14203504680415
  C   -1.12783028753096      4.37546864809469      1.99569070981516
  C   -1.58893091951069      3.57973283406651      3.07517731103364
  C   -2.95394622449295      3.37442238839564      3.29823460821234
  C   -3.88712005874899      3.97509925906837      2.44320234383775
  H   -1.74436752887656      5.58675282769619      0.28323967305963
  H   -0.86995914849178      3.09408065927252      3.74414826498859
  H   -3.27628901443334      2.73145989109980      4.13034318727028
  C   -4.61870543664219      5.29279609588607     -0.90156939809517
  H   -3.61768507882404      4.93438206265240     -1.21110644417658
  H   -5.34275174730805      4.53866285142348     -1.26198653936435
  C   -4.73596114317682      6.97509934919236      0.90977720552853
  H   -4.15788249025916      7.27759593593343      1.80431995148007
  H   -5.79561834733185      7.24800647823047      1.09438229745105
  C   -4.87333867338924      6.70205153601266     -1.46127063890796
  H   -5.96512045780997      6.89853352625167     -1.53700949403254
  H   -4.45222783231152      6.84427500484375     -2.47791831467860
  C   -4.26163247947006      7.62012267715296     -0.39601652102416
  H   -4.56693926283198      8.68241001699589     -0.49028396980146
  H   -3.15310231223667      7.58792901913367     -0.45990463401918
  C   3.55364424316909      2.12568904691413     -3.32760818926833
  C   3.40525693182018      3.18319981469374     -2.39729514960347
  C   4.43817752986271      3.43256870619157     -1.46337813365368
  C   5.60074906847220      2.66111188692299     -1.49887767639861
  C   5.75646683023876      1.63627719639867     -2.46479449147910
  C   4.72011208744682      1.35417293475838     -3.36961396649079
  H   2.74483224402742      1.91761130176975     -4.03924522814216
  H   4.30388369293599      4.22213602659028     -0.70794819237560
  H   4.81434506506822      0.54170104470950     -4.10594002510006
  C   6.81654261271489      2.73360024786717     -0.58735871131897
  C   7.73811021402780      1.68719348460883     -1.20889352552879
  C   9.03885433442582      1.30863970103828     -0.85517125956030
  C   9.68767670769889      0.29681260021226     -1.58970881220227
  C   9.04559301134424     -0.32724253087233     -2.67353924708686
  C   7.74037330199995      0.04355846882899     -3.03605180400301
  C   7.08782305974064      1.04422535659915     -2.29871011725464
  H   9.56232092989267      1.79219280660388     -0.01779219770556
  H   10.71049547237273     -0.00288469049396     -1.31519859589715
  H   9.56988642103323     -1.11094103749454     -3.24147263122272
  H   7.23735233105951     -0.43954867067657     -3.88762178493911
  C   7.44200224628869      4.14894158190133     -0.45163952579672
  H   8.06547483821325      4.41349130367919     -1.32834790081263
  H   6.60879448233016      4.88021292010365     -0.40920659286780
  C   6.47021657923670      2.40667210941760      0.89291715114772
  H   6.31018253915156      1.32384213807781      1.05373786334614
  H   5.51538510993491      2.91158828512441      1.13314863104717
  C   8.21708044365159      4.14982993864979      0.88557238285088
  H   8.12857235113187      5.13050009022739      1.39645940750955
  H   9.30152005179261      3.99247136721002      0.71475637327047
  C   7.61821028870733      2.99187427516697      1.73377043320717
  H   7.25722184480745      3.32809372018122      2.72666297526454
  H   8.38502668773535      2.21635262576201      1.93462385151458
  C   -7.09609561360300     -1.19260983983787      4.63627750108490
  C   -8.31270926919869     -1.48364723917434      3.99020652579172
  C   -8.47924516343451     -1.20879051503069      2.61912352791370
  C   -7.41794831150201     -0.65035231090041      1.90043274183818
  C   -6.18689777738935     -0.37184969043373      2.54955806266943
  C   -6.02405947992877     -0.63222924978039      3.92142419535798
  H   -6.98605276580010     -1.40199527115481      5.71129874524962
  H   -9.14258078690175     -1.92378136723385      4.56356989795268
  H   -9.43820615207039     -1.43279441436656      2.12519175338225
  H   -5.07587392607822     -0.39338248371635      4.42702270328970
  C   -7.35641150323937     -0.26270760665668      0.42964375028474
  C   -5.94313176446510      0.31368888979766      0.32146806565440
  C   -5.30163374690728      0.90322838176692     -0.76480036856583
  C   -3.98353725559012      1.43150780667553     -0.65058899316854
  C   -3.33113282257755      1.28450952046593      0.60124519904346
  C   -3.95416906045948      0.66862367010822      1.69436215929991
  C   -5.27033320904983      0.21039581478510      1.56872401747896
  H   -5.83206039450126      0.96995898843493     -1.72029108899899
  H   -2.32622229454828      1.68614654835102      0.74977126753664
  H   -3.38940158201784      0.57152769080357      2.63268679474690
  C   -7.61698045243264     -1.45118287921480     -0.54165091730104
  H   -6.75623657136911     -2.14550515356016     -0.59804336681146
  H   -8.47710268829962     -2.03185730061760     -0.14665323657581
  C   -8.46333810133343      0.73475656359065     -0.01450419662524
  H   -8.25316283368545      1.76340718953252      0.33552887685373
  H   -9.41831324620552      0.41577081813676      0.45376817968363
  C   -7.98006657869791     -0.80448197186076     -1.89240430232977
  H   -8.69893750677738     -1.42884426253703     -2.45935136435286
  H   -7.07836352598053     -0.71934284939642     -2.53303018564891
  C   -8.55136935937707      0.60096146818972     -1.54996559154072
  H   -9.59329133269959      0.72935101371705     -1.90508329318285
  H   -7.96053259221576      1.39838971718377     -2.04556856954248
  C   4.88330646688354     -1.44921622356952      4.27221145386886
  C   4.76157260039263     -0.57000881936287      3.16468713810099
  C   4.86890054954176     -1.10040221141807      1.85319130251119
  C   5.15494841294183     -2.45922699577833      1.68163394911217
  C   5.29463005580678     -3.31571431641111      2.80515327337992
  C   5.14110449725625     -2.81269373030841      4.10576057529888
  H   4.74379439343628     -1.04410689481413      5.28507474125202
  H   4.74372886121369     -0.44208784547272      0.98113746120784
  H   5.21923127234039     -3.47407885452038      4.98233797925992
  C   5.41265119045998     -3.22831213007232      0.39014879714708
  C   5.58912344947034     -4.65239600726141      0.90979595659980
  C   5.76221128906004     -5.84638762229223      0.19955593623350
  C   5.95876997298391     -7.04874589382264      0.90665207065880
  C   5.98064582382514     -7.05916560571795      2.31287313773075
  C   5.77943827477289     -5.87147208563019      3.03510212159921
  C   5.57182285093440     -4.67405776127134      2.32984156076922
  H   5.74265728582363     -5.85498044634674     -0.90069689580719
  H   6.09634919753207     -7.98953938773858      0.35209644672848
  H   6.13960811187606     -8.00647215095707      2.85014961027534
  H   5.77395743315039     -5.88260079828223      4.13605376476012
  C   4.31476898156197     -3.10599370716162     -0.72139261015367
  H   3.83295731643793     -4.09198198428107     -0.86326637534929
  H   3.51900867490373     -2.39917023273745     -0.43116409452186
  C   6.72039109745207     -2.73326745347735     -0.32670519093325
  H   7.63247371769773     -3.17952506301475      0.11642879195595
  H   6.79781085348559     -1.63153921729687     -0.20904162841539
  C   5.03168246382699     -2.65259637448887     -2.01057446992237
  H   4.96013531351209     -1.54860282419357     -2.10574415814326
  H   4.57106644625211     -3.08079196628241     -2.92319531881780
  C   6.49424126986253     -3.06410115602764     -1.80335851138104
  H   7.20537614189388     -2.53496765127150     -2.46625229498552
  H   6.62644997792809     -4.15305604898758     -1.98153560671436
  H   -4.29351916703553     -2.45212303655135     -3.64797204258220
  H   -1.61062947214624      0.04049652094971     -3.50355684310389
  H   -0.88938758181130      1.45364930242059     -5.40105639486365
  C   -2.24089061427844      0.09067385479955     -4.40068753351364
  C   -1.83613565485749      0.89812856848719     -5.47545186764549
  C   -3.93972258682750     -1.46538242205213     -3.28016365781268
  C   -3.44977234018081     -0.63096477840399     -4.44772191413882
  C   -2.63570587904774      1.00467864472758     -6.62173880399281
  H   -2.32643874240713      1.65029956916094     -7.45739966012978
  C   -4.24032917471796     -0.52113695962194     -5.61262454530490
  C   -3.84281142292281      0.28822922035308     -6.68648505694123
  H   -4.85117892332455     -0.96929607570728     -2.87302492448657
  H   -2.57058660633313     -0.68091453694461     -1.80048667916066
  C   -2.95058098107194     -1.66515407985081     -2.13514486407034
  H   -2.05502742953489     -2.22390128045772     -2.47750289100827
  H   -5.18983415011584     -1.07930482790644     -5.67164246351175
  H   -4.48078402071220      0.36264968862777     -7.58105251699461
  C   -3.58196005993808     -2.35874286625770     -0.93098888743708
  H   -4.53841367455714     -1.84990522712729     -0.69295867754417
  H   -3.39185721830829     -2.32679354357703      1.23610051539148
  H   -3.82995431095254     -3.41451012219472     -1.16633781162976
  H   -5.23408894578354     -6.67253914295503      1.02754649159203
  C   -2.72587445506317     -2.27428995267470      0.35551919864373
  H   -7.58019857973394     -5.22951313134443      3.64139359963748
  H   -2.22060949963981     -1.28987744310138      0.38708617479566
  H   -5.60215207794324     -7.37625529744799      2.63655440454527
  C   -5.85740318715093     -6.55356080673193      1.93745616619763
  H   -6.43183159170916     -4.04900697412247      4.32804042185924
  C   -6.50565401957757     -5.05704583530177      3.87095318211587
  H   -3.53760508451911     -3.48317403829838      5.06443428798064
  H   -6.91885318595228     -6.69368508075185      1.63625005073399
  C   -1.65977604444630     -3.29439616384910      0.51476032460496
  C   -5.66980143244943     -5.16539073513962      2.57846721871199
  H   -4.25693653657462     -2.55543760913147      3.70987982896589
  C   -3.49610553490999     -3.31805235610495      3.96847379332717
  H   -6.20966215628087     -5.80984129358173      4.63212119922943
  Si  -3.84202868732261     -4.92032969729727      3.06248085968101
  H   -0.63933419191852     -3.13858589776445      0.12753419500854
  O   -3.13793512679348     -4.79935141041754      1.43297715196164
  N   -1.88066713498384     -4.40709638604900      1.15578333214891
  H   -5.95055338925078     -3.04866275327709      1.99079932039341
  C   -6.10215095515482     -4.06976535590829      1.58722200280087
  H   -2.50271864353128     -2.89036300056497      3.71932858757107
  H   0.45265294985684     -9.03568773909880      2.45872899541908
  H   -7.18656280310130     -4.16560221679292      1.36189759576708
  H   -0.28326929163910     -7.83684835620674      3.56145862877365
  O   -0.96563629332376     -5.36808319322847      1.38263275521959
  H   -5.54919072355517     -4.14587243306088      0.63065224296415
  C   0.06983873848710     -7.99320849592784      2.52138316563893
  H   1.16930000210945     -4.40769439520530      4.53709723879261
  C   -3.12895542860718     -6.43097002610664      3.91744636471315
  C   0.21562618947243     -4.72924185561118      4.07157834345992
  Si  0.57694796049934     -5.19734696991662      2.28924537621611
  H   -0.19286345498231     -5.57040897262862      4.66375294692182
  H   -0.80691877991841     -7.91019276383790      1.84879840249319
  H   -3.09010762699386     -7.29866155133372      3.23099522970180
  H   -3.76518419588102     -6.70112670572491      4.78574544260729
  H   -2.10709140759879     -6.23974680299115      4.29309899017330
  C   1.18131648995057     -7.00294433314993      2.13001261669153
  H   2.08471533255254     -6.99504931480512      4.15102549606421
  C   2.37806519563640     -7.14818506786938      3.09174338970708
  H   -0.47028727161648     -3.86294915169804      4.12406779353335
  H   2.80855378588543     -8.17068668663271      3.01188265356482
  C   1.66897812648791     -3.95140400671685      1.43956367731301
  C   1.64132334230908     -7.28039607003576      0.68774932146322
  H   2.00470620196384     -8.32798744231175      0.59696542594337
  H   2.70414790736953     -4.05365503347582      1.82512738814624
  H   1.33670172265275     -2.91794323843926      1.65136409393617
  H   3.19807833069872     -6.44075932901941      2.85467777109153
  H   2.47714539530602     -6.61801182944138      0.38423134518650
  H   1.69105209477352     -4.08725872684215      0.34267969021222
  H   0.81220599364318     -7.15517718446118     -0.03802738182729
  H   1.64853571460894     -5.81744349927546     -1.70704921327889
  H   -0.58155689907434     -7.86343763933715     -2.48808913825868
  C   1.99870247775444     -5.32204114277511     -2.63130072380012
  H   3.03842167980976     -5.65695289740010     -2.82542975248806
  H   2.00716674200434     -4.23175937547192     -2.44174017242304
  C   0.30361513873403     -8.27848006242716     -3.01035252784277
  H   0.12259158044831     -9.36347875915918     -3.18133685621114
  H   1.17324135527322     -8.19499010821604     -2.32662537876898
  H   1.99445558859744     -7.75574529031190     -6.02954075184927
  H   -3.83187588193555     -4.04921271500488     -5.43779458011140
  Si  0.90287724256386     -5.69153555776083     -4.10843956034155
  C   1.80392671337379     -8.18266847708495     -5.02378905464415
  C   0.55773656343166     -7.56733730100285     -4.35353853013671
  C   -2.78421348535556     -4.23904834745423     -5.13976357466413
  C   -1.67342153512169     -5.43715891110139     -1.88181442629295
  C   -1.67114970476750     -5.01831125594259     -3.17516953761640
  O   -2.84403154051899     -4.69900464225331     -3.79022301858524
  O   -0.59835474450594     -4.85398741318389     -3.96080998236311
  H   2.72092602869369     -8.03648798568580     -4.41393513409406
  H   -2.20381907717201     -3.29805663216359     -5.22902339955983
  H   -2.62379208866716     -5.57273695718420     -1.35249531509325
  H   -0.73202590139225     -5.65374964049296     -1.36683824440922
  H   1.66802941258255     -9.28007551649497     -5.14943444236877
  H   -2.34054527548539     -5.00015997377700     -5.81513647884947
  C   -0.66703783181238     -7.74208289821412     -5.27111715260296
  C   1.60923936659592     -4.91070210925178     -5.66534346042921
  H   -0.54115108432134     -7.21833011589929     -6.24207994744226
  H   -0.82967639505247     -8.81960426744248     -5.49664899791977
  H   2.63866361382139     -5.27127894428873     -5.86248192522699
  H   0.98622123881853     -5.13365198668453     -6.55453393381597
  H   -1.59314390674514     -7.35980026345493     -4.79589197003005
  H   1.65078573203124     -3.81192422815558     -5.53809689103186
