# Supplementary material for: The “Bubblepole” (BUPO) Method for Linear-Scaling Coulomb Matrix Construction with or without Density Fitting
Source: J Phys Chem A. 2025 Mar 3;129(10):2618–37. doi: 10.1021/acs.jpca.4c07415 (PMC11912483; doi:10.1021/acs.jpca.4c07415)
Supplement: Supplementary file 1 — jp4c07415_si_001.zip [file jp4c07415_si_001.zip › Structures/Crambin/Crambin.xyz]

642
# ORCA position Step 727, E_Pot=-111.55428846 Hartree
 N     17.1575443712     13.6596682111      3.4345734831
 C     16.9232739639     12.5967519713      4.4424768321
 C     15.4745972882     12.5690735394      4.8533014401
 O     14.8027633133     13.5781538492      4.7861684271
 C     17.8303288709     12.8817156484      5.6493318824
 O     19.1664775684     13.0745467106      5.1999010698
 C     17.7554344142     11.8305730861      6.7489118242
 H     18.1052466040     13.5831717717      3.0463553399
 H     17.0943391498     14.5739627475      3.9213542822
 H     16.4590898779     13.6268788615      2.6823923309
 H     17.1945493414     11.6210128521      4.0155079258
 H     17.4866142486     13.8498327013      6.0460893948
 H     19.6438315221     13.6431284575      5.8490678627
 H     18.4059413475     12.0924194876      7.5830492917
 H     18.0842709727     10.8642631476      6.3709877966
 H     16.7415053352     11.7180564973      7.1327028185
 N     14.9839970736     11.3731479546      5.3295716338
 C     13.7070917024     11.2977289062      5.9997578188
 C     13.8611618244     10.6020935875      7.3294811692
 O     14.5263114383      9.5899002765      7.4058031892
 C     12.6993381439     10.5361485010      5.1204798709
 O     13.1210056287      9.1773837608      4.9909213502
 C     12.5447664953     11.1916274564      3.7622415297
 H     15.5815960623     10.5563110375      5.4530692396
 H     13.3782527147     12.3330778270      6.1717122101
 H     11.7247548716     10.5057548203      5.6377975711
 H     13.7691419722      9.0257844717      5.7141164817
 H     11.9573899447     10.5642875930      3.0947645502
 H     13.5174224069     11.3205200156      3.2915955317
 H     12.0786576077     12.1739208850      3.8307213298
 N     13.1828721349     11.1579416778      8.3865191313
 C     13.3720287203     10.7028655360      9.7506002932
 C     12.0209503155     10.4413144513     10.3786383677
 O     11.3018918323     11.3775382355     10.6583164054
 C     14.1861646583     11.7013880384     10.5480451520
 S     15.7492259610     12.0553500677      9.8309553100
 H     12.8058907298     12.1078445187      8.2952481938
 H     13.9252224843      9.7538172657      9.7019459172
 H     13.6287400513     12.6314806664     10.6469799509
 H     14.3726001107     11.3146692591     11.5480620732
 N     11.6430205201      9.1298868486     10.5703484202
 C     10.3490419536      8.7758567959     11.1161419172
 C     10.4164312439      8.7313076717     12.6281775137
 O     11.3071848055      8.1114013489     13.1699048871
 C      9.8709787650      7.4714944878     10.5013896531
 S      9.5856541684      7.5992808677      8.7547383834
 H     12.3277438627      8.3687350461     10.6671602351
 H      9.6517493951      9.5651975759     10.8191486214
 H     10.6278669788      6.7044652659     10.6658760937
 H      8.9584890607      7.1154432015     10.9783318884
 N      9.4443636559      9.3896812974     13.3744930109
 C      9.3830768860      9.3373802498     14.8579993765
 C      8.9867944202      7.9728953272     15.3622892795
 O      8.9002832880      7.7822100444     16.5593055361
 C      8.3434416014     10.4023977779     15.2600163820
 C      7.4430298671     10.5858332698     14.0206912231
 C      8.2762175806     10.1113554507     12.8153618047
 H     10.3707667176      9.5881209983     15.2638414657
 H      7.7798803407     10.0711713993     16.1395593473
 H      8.8398404928     11.3415324332     15.5300646796
 H      6.5344635667      9.9802929382     14.1167626666
 H      7.1167546615     11.6251428281     13.9018311742
 H      7.7179820033      9.4624371410     12.1385771961
 H      8.6359488078     10.9623264028     12.2351359612
 N      8.7243129449      6.9828654987     14.4397769774
 C      8.6848789285      5.6041119938     14.8733539909
 C      8.7771237490      4.6771350016     13.6920197425
 O      8.8987716096      5.1286277077     12.5736391659
 C      7.4316271909      5.3235869672     15.7041365670
 O      6.2877170558      5.1496248928     14.8939424657
 H      9.0398092592      7.0906063995     13.4621056504
 H      9.5863211948      5.4622401205     15.4898117470
 H      7.5599275291      4.4194364812     16.3116661986
 H      7.2690335308      6.1668305091     16.3881372976
 H      5.4727956824      5.2114208646     15.4301154205
 N      8.7292710550      3.3323814072     13.9569430886
 C      8.7928094395      2.3473591573     12.8940390704
 C      7.4294605382      2.1596193862     12.2702792050
 O      7.3424969551      1.5798189948     11.2067296666
 C      9.4192872496      1.0229325724     13.3765195536
 C     10.8297431018      1.2575627422     13.9544939365
 C      9.4261170745     -0.0416539464     12.2809723947
 C     11.8703802430      1.6666917318     12.9226090363
 H      8.6062620376      2.9767489546     14.9051525247
 H      9.4476010703      2.7734982638     12.1272322304
 H      8.7711022005      0.6628520231     14.1928446416
 H     10.7681043385      2.0245940236     14.7362013355
 H     11.1634665217      0.3477333976     14.4682350679
 H      8.4140140312     -0.2627820147     11.9399386432
 H      9.8772003535     -0.9722240231     12.6264453506
 H      9.9842745961      0.2995879796     11.4100154520
 H     12.8397279177      1.8647861370     13.3834422416
 H     11.5778188502      2.5694721407     12.3869469871
 H     12.0246876414      0.8863299817     12.1767416244
 N      6.3222298508      2.6463120099     12.9297237681
 C      5.0299075958      2.6244172630     12.2613401077
 C      4.8349359315      3.8764018189     11.4413831839
 O      4.1991240063      3.8166179102     10.4085345867
 C      3.8632005221      2.3731135793     13.2312196349
 C      2.5281458946      2.3316217706     12.4866966959
 C      4.0961727290      1.0928252603     14.0302620928
 H      6.4178002540      3.3702504883     13.6634822949
 H      5.0706493335      1.7837740168     11.5550847102
 H      3.8475182238      3.2252237712     13.9297847887
 H      2.3620378782      3.2513231620     11.9245107280
 H      1.6894839257      2.1942875120     13.1696618684
 H      2.5122016318      1.5108217933     11.7703995504
 H      5.0459271760      1.1265168488     14.5648118926
 H      4.1260839542      0.2280902539     13.3680720064
 H      3.3028350357      0.9236530245     14.7589113283
 N      5.3833041611      5.0445495218     11.9122275357
 C      5.5336283395      6.1964409572     11.0330973790
 C      6.3998072584      5.8255446004      9.8459408672
 O      6.1736270859      6.3324790855      8.7663076412
 C      6.0715709862      7.4059907835     11.7665243850
 H      5.9371570745      5.0560471303     12.7803519814
 H      4.5293883043      6.4157531066     10.6388658470
 H      5.3704389217      7.7531813766     12.5258554129
 H      6.2543071144      8.2302181263     11.0783482399
 H      7.0086977319      7.1589143883     12.2623936821
 N      7.4205861080      4.9263899978     10.0645892671
 C      8.3017937573      4.4956116832      8.9886275223
 C      7.5508867883      3.6549772584      7.9863469878
 O      7.7057248095      3.8737512071      6.8028397953
 C      9.5196820831      3.7392778071      9.5073385319
 C     10.4138970781      3.1867985527      8.3981342315
 C     10.8807983216      4.2491591941      7.4115029752
 N     11.6787053859      5.2860641946      8.0369884648
 C     12.2283304748      6.3583244705      7.4059881702
 N     11.9727124414      6.6076477294      6.1080659113
 N     13.0251248493      7.1605023726      8.1362699777
 H      7.8260658657      4.8296978527     11.0041129238
 H      8.6260119914      5.4051843360      8.4658995407
 H     10.0873823446      4.3907663173     10.1806858663
 H      9.1557382898      2.9124035486     10.1233931333
 H     11.2898057110      2.6946737208      8.8390432175
 H      9.8716369182      2.4010794708      7.8569502026
 H     11.4778110094      3.8017290722      6.6085129780
 H     10.0226825258      4.7194824952      6.9194155196
 H     11.8713756174      5.1241592937      9.0321806288
 H     11.3720870881      6.0236648382      5.5315890947
 H     12.3176864692      7.4377464017      5.6424646516
 H     13.5044226782      8.0029805915      7.8389817372
 H     13.1581731495      6.9609040665      9.1201048119
 N      6.7409231218      2.6525237663      8.4623072499
 C      6.0179546656      1.7916392295      7.5453272598
 C      5.0296710069      2.6148257938      6.7623160553
 O      4.9175823937      2.4654513417      5.5632021023
 C      5.3208078433      0.6371259629      8.2586285496
 O      6.2529354469     -0.2681594176      8.8108555507
 H      6.8386613101      2.3083147196      9.4287855624
 H      6.7565829669      1.3811772118      6.8428583584
 H      4.6850553342      1.0342469305      9.0587361838
 H      4.6708736071      0.1051783664      7.5523365753
 H      5.8217674003     -1.0657410771      9.1666066000
 N      4.2798507423      3.5135308507      7.4727820087
 C      3.2915933648      4.3565470467      6.8311490114
 C      3.9592429591      5.4724098851      6.0627226292
 O      3.2654935722      6.3243615610      5.5492316849
 C      2.2843082169      4.9111465054      7.8340564652
 C      1.3297964428      3.8750626576      8.3552447576
 O      1.6240556452      2.6964226516      8.3416053877
 N      0.1380761733      4.3315783923      8.8404747393
 H      4.3577352383      3.6066831121      8.4944758785
 H      2.7586823903      3.7235969334      6.1066971466
 H      2.8247138304      5.3599566221      8.6705488149
 H      1.7129996476      5.7129075620      7.3587811009
 H     -0.5403603830      3.6986599589      9.2011989649
 H     -0.0939481446      5.3031731492      8.8930693436
 N      5.3285197600      5.4846994188      5.9686674600
 C      6.0605286753      6.4826816826      5.2048322981
 C      6.5315493765      5.8864318872      3.9044284217
 O      6.4074746105      6.4965564158      2.8640088123
 C      7.2483859654      7.0337635203      5.9839273365
 C      7.9512758210      8.1188142264      5.2350736522
 C      9.0830657438      7.8356804128      4.4897113404
 C      7.4048993857      9.3884652588      5.1534754408
 C      9.6590532452      8.8024535525      3.6943945310
 C      7.9771593507     10.3572011921      4.3574019206
 C      9.1055298666     10.0627240487      3.6267045127
 H      5.9213869198      4.7831966982      6.4366129189
 H      5.3654203258      7.3007836219      4.9730086035
 H      6.9205392938      7.3899825852      6.9635499054
 H      7.9434954541      6.2144945796      6.1854312795
 H      9.4703027659      6.8307001249      4.4886980939
 H      6.5011534381      9.6067212320      5.6916978962
 H     10.5273229217      8.5665626308      3.1014206860
 H      7.5189097606     11.3295821492      4.2801103173
 H      9.5425023527     10.8049432033      2.9815446481
 N      7.1233740260      4.6555243185      3.9892050941
 C      7.7732968884      4.0530351420      2.8380151560
 C      6.7576426143      3.2752329161      2.0292577152
 O      6.9156705619      3.1480279910      0.8312847947
 C      8.9878155949      3.2160991966      3.2409040857
 C     10.1860732809      4.0650776846      3.5709968049
 O     10.1407738499      4.8592626802      4.4894447100
 N     11.2966473921      3.9008954651      2.7949747399
 H      7.3547660415      4.2634109995      4.9116664669
 H      8.1188267729      4.8849596298      2.2061642417
 H      8.7327560616      2.5938930752      4.1022407678
 H      9.2392686734      2.5295808117      2.4289914761
 H     12.1135616260      4.4426098941      2.9496371655
 H     11.3421383320      3.2606193571      2.0317646896
 N      5.6825409060      2.7475558813      2.7059262437
 C      4.4760320694      2.3222461871      2.0103188987
 C      3.7727780586      3.5234895741      1.4155424219
 O      3.2378998562      3.4332395595      0.3286805199
 C      3.5295750854      1.5209906594      2.9271651563
 C      2.2491691044      1.1182856181      2.1960743010
 C      4.2414546048      0.3031398179      3.5096598524
 H      5.5521468442      2.9125811049      3.7147299796
 H      4.7991702270      1.6704247286      1.1923423313
 H      3.2591629322      2.1935262508      3.7593722989
 H      1.7438245649      1.9858197330      1.7694081247
 H      1.5486851034      0.6130653097      2.8620141780
 H      2.4744049303      0.4373299062      1.3761774912
 H      5.1261783205      0.5981419227      4.0746441707
 H      4.5644551334     -0.3715312833      2.7173278303
 H      3.5897160484     -0.2579674271      4.1800810813
 N      3.7639835649      4.6615975064      2.1885980777
 C      3.1854937924      5.9247479275      1.7236792883
 C      3.7462122985      6.3061151292      0.3738269729
 O      3.0097892520      6.7395289903     -0.4869382564
 C      3.4345363073      7.0225506894      2.7498464701
 S      2.7422442313      8.5975784954      2.3892718958
 H      4.4526141031      4.7593803362      2.9423769742
 H      2.1045389466      5.7679614956      1.5989658680
 H      3.0535165717      6.7119348223      3.7190292487
 H      4.5072517378      7.1692266513      2.8616359800
 N      5.1052948539      6.1639757846      0.2426714784
 C      5.8398959681      6.7024609115     -0.8942592956
 C      5.6337946014      5.8606456858     -2.1317891936
 O      6.1366544558      6.2257773319     -3.1753299166
 C      7.3315814919      6.8024732321     -0.5767356518
 C      7.6609484131      7.8137380683      0.5290283491
 C      7.9056306632      9.2161629036     -0.0076368191
 N      9.1670638018      9.2894344711     -0.7385566813
 C      9.3464007351      9.2136038376     -2.0923588292
 N      8.2908089002      9.3092743790     -2.9336775361
 N     10.5993292018      9.0757418904     -2.5821446236
 H      5.6615980016      6.0514869193      1.0971234748
 H      5.4403256353      7.7042812068     -1.1001401163
 H      7.6747577902      5.7991157802     -0.2998323541
 H      7.8764976062      7.0657750136     -1.4897406873
 H      6.8535174241      7.8237437611      1.2691743488
 H      8.5549082267      7.4954085187      1.0793315349
 H      7.0883250534      9.5234711091     -0.6636036031
 H      7.9223230296      9.9472311544      0.8089344136
 H      9.9629041803      9.5011785644     -0.1266385701
 H      7.4264067144      9.7511043176     -2.6411454239
 H      8.4133979116      9.3785532910     -3.9258456481
 H     11.4030189612      8.9833608724     -1.9975647803
 H     10.8089805959      9.0015495151     -3.5548049056
 N      4.9094948239      4.6956725196     -2.0437699834
 C      4.9107789317      3.7386286553     -3.1457759622
 C      4.1683933510      4.2407608533     -4.3642085123
 O      4.4448176872      3.7556566204     -5.4442562989
 C      4.4211339084      2.3551502257     -2.7352153553
 C      5.2509375645      1.7084514452     -1.6146670373
 C      4.6274325205      0.3756978171     -1.1949837111
 C      6.7185566560      1.5247962401     -2.0039421844
 H      4.4433281952      4.4006523529     -1.1664896749
 H      5.9627527597      3.6608677462     -3.4593560026
 H      3.3764117953      2.4337209814     -2.4189200917
 H      4.4184718397      1.6980988601     -3.6112629383
 H      5.2229747120      2.3979660547     -0.7534785270
 H      3.5921736427      0.5041844019     -0.8780506448
 H      5.1799280204     -0.0861637996     -0.3764968252
 H      4.6289166886     -0.3271180243     -2.0277952509
 H      7.2102345144      2.4783012709     -2.1966934859
 H      6.8085343203      0.9123452904     -2.9009110319
 H      7.2767424150      1.0324734432     -1.2064120683
 N      3.1988299388      5.2308636832     -4.2497466456
 C      2.5147639547      5.7561579675     -5.4540035079
 C      3.2341467058      6.9612714708     -6.0117137704
 O      2.6763749276      7.6561192911     -6.8369910853
 C      1.0772857709      6.0870633953     -4.9977577506
 C      1.1507696901      6.2535505731     -3.4658873551
 C      2.4291730719      5.5192835088     -3.0159320961
 H      2.5216137669      4.9650870334     -6.2179997539
 H      0.7228927006      6.9970476400     -5.4951727817
 H      0.3882359730      5.2799412751     -5.2702329693
 H      1.2100818732      7.3176924770     -3.2129553159
 H      0.2577041896      5.8638051255     -2.9634188150
 H      3.0555346713      6.1116975160     -2.3451590869
 H      2.2015024126      4.5790756649     -2.5059824858
 N      4.5116536085      7.2260348031     -5.5750128652
 C      5.2032046718      8.4193473135     -6.0048703201
 C      4.9595654181      9.5888523346     -5.0982552376
 O      5.3179944435     10.6945671343     -5.4529648712
 H      4.9258404615      6.7447196735     -4.7552520531
 H      6.2767157431      8.2216630820     -6.0759979692
 H      4.8539675256      8.6690354910     -7.0117118842
 N      4.3384530622      9.3589780221     -3.8899006789
 C      3.9089005699     10.4570722293     -3.0494862772
 C      5.0796277314     11.2995974157     -2.6094657545
 O      5.9646187961     10.7591175174     -1.9793698565
 C      3.2060374982      9.9173659310     -1.8017065297
 O      2.3216381987      8.8551176272     -2.1511564922
 C      2.5084141181     11.0120367426     -1.0077660173
 H      3.8537555432      8.4640398137     -3.7069143333
 H      3.1965144126     11.0544544043     -3.6297069728
 H      4.0105271710      9.4806075962     -1.1846630309
 H      2.4677734920      8.1029328462     -1.5298437593
 H      1.7119766729     11.4580781132     -1.6013035023
 H      3.2100941195     11.7974471102     -0.7246794941
 H      2.0594644252     10.6100325523     -0.1000808249
 N      5.0761427633     12.6616143097     -2.8953312308
 C      6.1582131748     13.5699947173     -2.4484402646
 C      6.3395399039     13.5289417399     -0.9506390232
 O      5.3891030789     13.3356525148     -0.2228062498
 C      5.7415190705     14.9675571357     -2.9503867506
 C      4.7763597801     14.7272580109     -4.1297488046
 C      4.2587858512     13.2843066715     -3.9719589827
 H      7.0811173283     13.2356132463     -2.9399078508
 H      5.2358044718     15.4994296817     -2.1381613958
 H      6.6072346698     15.5755102835     -3.2371259037
 H      3.9568252566     15.4560029639     -4.1434219237
 H      5.3073148700     14.8391438384     -5.0823279550
 H      3.2057116508     13.2627047164     -3.6774411768
 H      4.3728122504     12.6980786428     -4.8901209284
 N      7.6116229120     13.7447634457     -0.4700404022
 C      7.9666429898     13.3672751406      0.8914999734
 C      7.3742205407     14.2977872680      1.9177786018
 O      7.3598850134     13.9440682120      3.0785236288
 C      9.4733732123     13.2616158127      1.0974552467
 C     10.1525652075     12.2649225433      0.1627950361
 C     11.3377340814     11.6071596941      0.8373914910
 O     12.2790224314     12.3458325326      1.1339925963
 O     11.2487498739     10.3964362286      1.0610284213
 H      8.3979407785     13.8261182821     -1.1139145572
 H      7.5134520573     12.3792813805      1.0558692472
 H      9.9305566313     14.2492261847      0.9837192637
 H      9.6600434236     12.9736442140      2.1381855547
 H      9.4363906658     11.4989948426     -0.1368683846
 H     10.4817012311     12.7477658726     -0.7609406886
 N      6.9099891217     15.5213468077      1.5041888464
 C      6.2490679210     16.4312757494      2.4357138825
 C      4.8865481291     15.9084428014      2.8217704793
 O      4.3169740795     16.3496946618      3.7998695228
 C      6.1456851525     17.8381484069      1.8785831978
 H      6.8118422553     15.7314518855      0.5051413431
 H      6.8685602674     16.4398652296      3.3444350393
 H      7.1271800449     18.2365935371      1.6211613426
 H      5.6774693715     18.5106122946      2.5985653922
 H      5.5362422322     17.8443199306      0.9752560030
 N      4.3224825568     14.9552289345      2.0133339885
 C      2.9429759326     14.5239720400      2.1788560645
 C      2.9332891789     13.1308777161      2.7449664730
 O      2.0945384375     12.7933078168      3.5543641441
 C      2.1681030423     14.5992015049      0.8656803703
 C      2.3404805393     15.9334942501      0.1210489926
 C      1.6386957315     15.8913655515     -1.2386852268
 C      1.8578541759     17.1198743929      0.9550773383
 H      4.8315073988     14.5274633875      1.2209453572
 H      2.4948856650     15.1880369980      2.9341283550
 H      2.5138949481     13.7875100959      0.2189038408
 H      1.1070337321     14.4034773994      1.0477043139
 H      3.4222410338     16.0664908391     -0.0581314160
 H      1.7876241736     16.8181660121     -1.7943003379
 H      0.5650607127     15.7516045844     -1.1126002594
 H      2.0074854054     15.0687696686     -1.8526674397
 H      1.9829468805     18.0605176639      0.4172891022
 H      2.4049072847     17.1994700613      1.8952636173
 H      0.7998006850     17.0160859454      1.1920409421
 N      3.9238007853     12.2862960859      2.3135961689
 C      4.2510025129     11.1232330173      3.1143460876
 C      4.7755658655     11.5430239261      4.4713838321
 O      4.6347883444     10.7820773453      5.4065801652
 C      5.1541719783     10.1333434047      2.4042976069
 S      4.2646813861      9.2510743479      1.1652191111
 H      4.5951717686     12.5958695736      1.5919224253
 H      3.2863909565     10.6298255521      3.2937179352
 H      6.0010515736     10.6499675432      1.9531315638
 H      5.5537875294      9.4061193253      3.1139672049
 N      5.3875200722     12.7720032038      4.5653394648
 C      5.7511282571     13.3551792575      5.8530644176
 C      4.5229449155     13.6442762431      6.6825436722
 O      4.4319145345     13.1612430167      7.7915655996
 C      6.6068642587     14.5972209361      5.7184933814
 H      5.3034868813     13.4510769310      3.7901410035
 H      6.3279920232     12.5863775376      6.3913769887
 H      7.4985550570     14.3838939509      5.1289350014
 H      6.9174952726     14.9637381996      6.6973911491
 H      6.0494152176     15.3887276251      5.2205850947
 N      3.5476062273     14.4596954910      6.1627399624
 C      2.3660155530     14.7659106524      6.9527514883
 C      1.5945366085     13.4953924338      7.2393047441
 O      0.7693561524     13.4696905107      8.1289040005
 C      1.4612196244     15.8267302227      6.3002071062
 O      0.9540993938     15.3472066247      5.0570001323
 C      2.1776583861     17.1599576059      6.1312412720
 H      3.6861088680     14.9671291826      5.2782634296
 H      2.7292080828     15.1485377926      7.9169233889
 H      0.5932877044     15.9546821111      6.9716841296
 H      0.1578691071     15.8391494989      4.7814734917
 H      1.5029231764     17.9280100734      5.7563187955
 H      2.9884930243     17.0615031786      5.4112295830
 H      2.6034474726     17.5100801186      7.0713955828
 N      1.8872706764     12.4152005517      6.4399023605
 C      1.1651855325     11.1513531368      6.5268520157
 C      1.6612925346     10.3127350768      7.6890701128
 O      1.1641308088      9.2226261851      7.8935116551
 C      1.3088444661     10.4057254235      5.1938147699
 C      0.3572135697      9.2782788136      4.9634705957
 C     -0.9667567461      9.5367500670      4.6492076534
 C      0.7866126017      7.9611437092      4.9863082131
 C     -1.8335548808      8.5102150739      4.3592598038
 C     -0.0674352879      6.9287335973      4.6887368713
 C     -1.4016108028      7.1834733842      4.3696065938
 O     -2.3001891122      6.1774609131      4.0643978940
 H      2.3093329962     12.5801730476      5.5129597942
 H      0.1073973061     11.3895948373      6.7050786354
 H      1.1903675124     11.1185589550      4.3714528357
 H      2.3355045722     10.0404408586      5.1212735823
 H     -1.3074548476     10.5576010914      4.6199142409
 H      1.8037143632      7.7445023028      5.2583869928
 H     -2.8614154218      8.7089223518      4.1132743248
 H      0.2872536084      5.9140463820      4.7122740534
 H     -1.8779880877      5.3028125694      4.1095915003
 N      2.6904428138     10.7996942789      8.4685904953
 C      3.4337025731      9.8932067352      9.3282936350
 C      4.1013750387     10.5589738878     10.5082764822
 O      4.3301366277      9.8979538314     11.5027605558
 C      4.5145177613      9.1654190727      8.5240734579
 O      5.4330183996     10.1044613320      7.9886184981
 C      3.9332696914      8.2687697838      7.4545793679
 H      3.2216321164     11.6305635952      8.1568182910
 H      2.7093490688      9.1646053738      9.7178390529
 H      5.1033495344      8.5529187113      9.2281853046
 H      5.0951698012     10.4499775797      7.1295175820
 H      4.7007675300      7.6409956990      7.0134323195
 H      3.4915748055      8.8630265510      6.6598296072
 H      3.1550835518      7.6227325984      7.8547667678
 N      4.4896715077     11.8702302734     10.3857005195
 C      5.4001083072     12.4595659113     11.3402938641
 C      6.8419241151     12.2702685291     10.9646953178
 O      7.7027165406     12.8474918122     11.5988036668
 H      4.4882019940     12.3232568444      9.4641034017
 H      5.1855158799     13.5278396079     11.4416890413
 H      5.2119751112     12.0019249089     12.3150189751
 N      7.1474606657     11.4308806662      9.9182018579
 C      8.4638550886     11.4385533968      9.3147482782
 C      8.7365190427     12.7811902429      8.6833608267
 O      7.8994600431     13.3342810090      8.0037513296
 C      8.6567640573     10.3340700933      8.2852870667
 S      7.9092505409      8.7763807170      8.6920048518
 H      6.4135775475     11.0697000371      9.2921811267
 H      9.1770636856     11.3138176745     10.1411495223
 H      8.1934198060     10.6609131838      7.3522593951
 H      9.7170522478     10.1855194309      8.0688388738
 N      9.9840279818     13.2940734801      8.9220725346
 C     10.3457902818     14.6495529302      8.5651916297
 C     11.4577861894     14.6329626589      7.5493836374
 O     12.4032431976     13.8886445028      7.6990723708
 C     10.6948921500     15.4780187952      9.8179501943
 C     11.8874505040     14.8632977746     10.5715453940
 C      9.4602076633     15.6000807244     10.7073195361
 C     12.4359973669     15.7324330446     11.6912555374
 H     10.6461180242     12.7564667999      9.4889259313
 H      9.4590669584     15.0874924141      8.0852021413
 H     10.9955758679     16.4838908276      9.4808481670
 H     11.5854920658     13.8900078874     10.9718256790
 H     12.6797392787     14.6427134612      9.8465603486
 H      8.6323658213     16.0700155583     10.1750898309
 H      9.6580939912     16.1888754210     11.6026856584
 H      9.1201486311     14.6118828610     11.0182492840
 H     13.3156539271     15.2847684600     12.1582891932
 H     11.6987931439     15.8862864803     12.4798838550
 H     12.7260031038     16.7169901392     11.3221984054
 N     11.3481581928     15.4981971911      6.4816122986
 C     12.4849920661     15.6951349003      5.6094071747
 C     13.4798871316     16.5964931864      6.2913022163
 O     13.1029699531     17.6178402126      6.8276273622
 C     12.0840023847     16.2876404520      4.2447148115
 C     10.8339989458     15.6016535152      3.6661591824
 C     13.2601244513     16.2510481609      3.2695244193
 C     10.1420593644     16.4374270896      2.5997899307
 H     10.7423658683     16.3173464955      6.5467722524
 H     12.9424161437     14.7058757141      5.4615843298
 H     11.8204675988     17.3400220586      4.4404107452
 H     11.1188847738     14.6196521071      3.2725866699
 H     10.1298450131     15.3888908504      4.4794381996
 H     14.1359377117     16.7513317486      3.6842682184
 H     13.0194430041     16.7317361239      2.3217241038
 H     13.5457981059     15.2209345733      3.0562490201
 H      9.2097865328     15.9814186384      2.2640513760
 H     10.7758617747     16.5763948629      1.7231210313
 H      9.8928613200     17.4295892691      2.9793723166
 N     14.7996576126     16.2288163993      6.2336651322
 C     15.8334590980     17.1249513126      6.7121543065
 C     16.9795556687     17.1956735946      5.7307763802
 O     17.2006509005     16.2544208215      4.9964036366
 C     16.2829148696     16.7450449457      8.1363383368
 C     16.9827714903     15.3811655495      8.1341409285
 C     15.0860089430     16.7685198601      9.0835412014
 C     17.5835134395     14.9956820014      9.4704875133
 H     15.0788334557     15.3737884495      5.7378119416
 H     15.3509632034     18.1108571444      6.7503628641
 H     17.0160829342     17.4964126709      8.4713913387
 H     16.2624264982     14.6223958850      7.8075497206
 H     17.7697484162     15.3940868359      7.3718101360
 H     14.5655001145     17.7261064655      9.0386018995
 H     15.3755944113     16.5909326307     10.1188998662
 H     14.3687750247     15.9999301835      8.7967818397
 H     18.1233554424     14.0487044070      9.4108509947
 H     16.8191298746     14.8843073486     10.2397222706
 H     18.2967853766     15.7430287364      9.8216354005
 N     17.7741596791     18.3376495196      5.7133965337
 C     18.8439697005     18.5250281499      4.7058697277
 C     20.1877489543     18.1952188483      5.3058305956
 O     21.1997907588     18.7262636133      4.8953557498
 C     18.7473756902     20.0098947306      4.3002103133
 C     18.1364744854     20.7282252605      5.5209313255
 C     17.4128219829     19.6400767911      6.3389571913
 H     18.6470080313     17.8513996376      3.8606086805
 H     19.7385701256     20.4020609331      4.0444964206
 H     18.1106979910     20.1291090447      3.4167133571
 H     18.9277617309     21.1922512603      6.1211735195
 H     17.4584710814     21.5367923425      5.2227130035
 H     17.7138604973     19.6342615748      7.3904020938
 H     16.3303044104     19.7808615600      6.2967166072
 N     20.1937792407     17.2672086633      6.3199342147
 C     21.4317536684     16.7246477842      6.8161021254
 C     21.3278158923     15.2377755366      6.9424229782
 O     20.2490800230     14.7471406289      7.2011211344
 H     19.3702622634     16.6689883577      6.4737107309
 H     22.2280800279     16.9951285032      6.1157900261
 H     21.6625162438     17.1794952778      7.7831079638
 N     22.4750511617     14.5014839076      6.7529560203
 C     22.4993490523     13.0405961813      6.8130250111
 C     22.6313957037     12.5690689471      8.2467210806
 O     23.5135772284     11.8028129594      8.5760997659
 C     23.5939178765     12.4666722243      5.9309223349
 H     23.3851756678     14.9519224207      6.6635710552
 H     21.5215208092     12.6962576355      6.4443801702
 H     23.4796371706     12.7845980349      4.8943445316
 H     23.5934541320     11.3767345425      5.9629639808
 H     24.5694643172     12.8002597257      6.2831232799
 N     21.6997970234     13.0575154100      9.1299956622
 C     21.5089050907     12.5265300930     10.4681210768
 C     20.0670200698     12.6827460966     10.8697153466
 O     19.6118031411     13.8013254676     10.9876525925
 C     22.4367968521     13.2295423159     11.4763711776
 O     23.8022679847     13.0126258880     11.1251229348
 C     22.1655878799     12.8012087115     12.9123613554
 H     20.9724533372     13.6949244965      8.7938917787
 H     21.7627526495     11.4595071018     10.4389730441
 H     22.2654609012     14.3157931434     11.3771689425
 H     22.8321480365     13.3197175549     13.6009060863
 H     22.3397650366     11.7324331446     13.0249879517
 H     21.1342896073     13.0040216841     13.2038855611
 H     23.8266077390     12.6079734376     10.2253865942
 N     19.3245121947     11.5452383278     11.1079458206
 C     18.1013164741     11.6670734492     11.8756194312
 C     18.4491158799     11.9620099796     13.3176696089
 O     19.3513750690     11.3427067791     13.8431828221
 C     17.2197397712     10.4373181121     11.7573288254
 S     16.5464323061     10.1888293087     10.1394798356
 H     19.7959503100     10.6528983601     11.2522903235
 H     17.5656807716     12.5302421758     11.4582663322
 H     17.7944427205      9.5533536968     12.0338058240
 H     16.3888909718     10.5026520256     12.4627878662
 N     17.7099907703     12.9216119960     14.0057187630
 C     17.6804789794     12.9568086064     15.4885185535
 C     17.1281732687     11.6578343819     16.0253081194
 O     16.4287574792     10.9728455353     15.3116163197
 C     16.7609611745     14.1477108047     15.8358451069
 C     15.8282383105     14.3218171059     14.6194502606
 C     16.5145715037     13.5993313555     13.4441506267
 H     18.7071235718     13.1031787798     15.8510423086
 H     16.1930234934     13.9471850250     16.7511379619
 H     17.3494052083     15.0551644943     16.0112044807
 H     14.8521574815     13.8697815523     14.8303946528
 H     15.6399384562     15.3788582947     14.3975633095
 H     15.8611070118     12.8588902679     12.9747158122
 H     16.8423195020     14.3017874712     12.6719022144
 N     17.4139202202     11.3144973799     17.3270641843
 C     17.0262196153     10.0184234516     17.8562497302
 C     15.5374932735      9.8254581889     17.8314675949
 O     15.0553291868      8.7355613278     17.5990106351
 H     18.0937226889     11.8472990859     17.8714378860
 H     17.5044863618      9.2428175997     17.2547067420
 H     17.3906373651      9.8994166414     18.8815521792
 N     14.7805216553     10.9385564481     18.1007792253
 C     13.3264816067     10.9064258124     18.1566138040
 C     12.7034345751     10.7123869537     16.7921229628
 O     11.5166530471     10.4643236211     16.7138577670
 C     12.7728647273     12.1532567677     18.8471238190
 C     13.0817854844     13.4451061106     18.1131514768
 O     14.0928992694     13.4923162186     17.4107541108
 O     12.2773635403     14.3630906104     18.2841095999
 H     15.2014040218     11.8769750479     18.0555391845
 H     13.0666298049     10.0149602496     18.7496241995
 H     11.6871277969     12.0680511021     18.9441423554
 H     13.1748806569     12.2269964694     19.8601023561
 N     13.5007928971     10.8358700440     15.6801863861
 C     13.0266701775     10.4616109300     14.3627146207
 C     14.0454152406      9.5708795237     13.6900015670
 O     14.1099387068      9.5024468071     12.4792962713
 C     12.6892390949     11.6797170649     13.5078007250
 C     11.6179648192     12.5773305556     14.0420361153
 C     11.7797782627     13.2587103206     15.2349433023
 C     10.4525238755     12.7863657608     13.3216889415
 C     10.8045715079     14.1015392667     15.7090812226
 C      9.4670840925     13.6213751159     13.7907091590
 C      9.6213566111     14.2965864326     14.9999363339
 O      8.6573356493     15.1427632022     15.5153577755
 H     14.5330645660     10.9001088407     15.7476779089
 H     12.1227338370      9.8572575192     14.5012118533
 H     13.5994553250     12.2646952858     13.3628290764
 H     12.3844241472     11.3209432605     12.5228051395
 H     12.6800143023     13.1115823534     15.8030161910
 H     10.3457508733     12.3036237263     12.3668992541
 H     10.9312455747     14.6168401500     16.6453327653
 H      8.5632195936     13.7556930825     13.2258412605
 H      7.8700565343     15.1755902942     14.9445351807
 N     14.8623285790      8.8276313935     14.5063171559
 C     15.8070148647      7.8608181047     13.9658897833
 C     15.1135379694      6.5231796584     13.8759188766
 O     15.6484154732      5.4868918281     14.2107914054
 C     17.0793710169      7.8057137060     14.7847414627
 H     14.8122001062      8.8733662431     15.5381197438
 H     16.0327297339      8.1813987746     12.9371300855
 H     17.5321296083      8.7952299332     14.8590610442
 H     17.8032860178      7.1157236452     14.3503384156
 H     16.8525068698      7.4570705874     15.7915236392
 N     13.8306082847      6.5910350602     13.3895269928
 C     13.1084204698      5.4235733482     12.9238276323
 C     12.7889439294      5.6163912127     11.4449183865
 O     13.2703415002      6.6097219136     10.9010825167
 C     11.8413740640      5.2027279573     13.7433051558
 C     12.0448679971      4.5237767698     15.0707409843
 O     11.0722848583      4.0740186242     15.6456480270
 N     13.2989743010      4.4355497225     15.5921205207
 O     12.0822555163      4.7593486566     10.9140730834
 H     13.5320936423      7.4655354859     12.9250906763
 H     13.7675713593      4.5501975701     13.0088597869
 H     11.3668692855      6.1715644911     13.9123212321
 H     11.1295694944      4.6211936156     13.1541445955
 H     13.4478207522      4.0511201983     16.4949676403
 H     14.1076145728      4.8315781854     15.1344407277
