# Supplementary material for: The “Bubblepole” (BUPO) Method for Linear-Scaling Coulomb Matrix Construction with or without Density Fitting
Source: J Phys Chem A. 2025 Mar 3;129(10):2618–37. doi: 10.1021/acs.jpca.4c07415 (PMC11912483; doi:10.1021/acs.jpca.4c07415)
Supplement: Supplementary file 1 — jp4c07415_si_001.zip [file jp4c07415_si_001.zip › Structures/Crambin/CrambinH2O500.xyz]

2142
# ORCA position Step 1679, E_Pot=-285.77496311 Hartree
 N     17.2354159763     13.6543073630      3.1485322939
 C     17.1484902105     12.6858213671      4.2602458600
 C     15.7513127883     12.6244490645      4.8432618638
 O     14.9874984016     13.5603365410      4.7213538352
 C     18.1494724743     13.1354709751      5.3234460310
 O     19.3927120143     13.4954974382      4.7401230241
 C     18.3419893554     12.1309436867      6.4389128497
 H     18.1379223657     13.5583854868      2.6496725669
 H     17.2102040126     14.5999496417      3.5748278880
 H     16.4423802582     13.5464729536      2.4992664196
 H     17.4259870123     11.6857773979      3.8972583246
 H     17.7217381091     14.0671889874      5.7206795907
 H     19.9158976915     13.9480060707      5.4446148571
 H     19.1102311893     12.4661265614      7.1317897238
 H     18.6678375332     11.1764155654      6.0315998111
 H     17.4307963682     11.9530307019      7.0057729908
 N     15.4084512939     11.4726006390      5.5184282897
 C     14.0770616181     11.2197300364      6.0388441917
 C     14.1720252839     10.4768223869      7.3558106961
 O     14.8049551197      9.4417656680      7.4332681446
 C     13.2017378181     10.4122644674      5.0589839252
 O     13.7166863300      9.1007928907      4.8970960702
 C     12.9890901531     11.1091022820      3.7314150094
 H     16.1124977523     10.7687414616      5.7592569116
 H     13.6109246542     12.2005160222      6.2075970000
 H     12.2205197088     10.2611901692      5.5299173797
 H     14.2425120466      8.9022517120      5.7086682975
 H     12.3922569228     10.4920683940      3.0620488023
 H     13.9398528768     11.3026066145      3.2473169796
 H     12.4894187911     12.0629213166      3.8609005739
 N     13.4932029964     11.0347474138      8.4134159278
 C     13.6127977369     10.5241481467      9.7686652641
 C     12.2113604603     10.4006660964     10.3483473521
 O     11.5685771550     11.4018088112     10.5941240887
 C     14.5632753795     11.3773777179     10.5941945485
 S     16.2255855642     11.3560482454      9.9622065343
 H     13.0770080920     11.9691456095      8.3206298036
 H     14.0441673986      9.5153291373      9.6942211974
 H     14.1985299161     12.4035836149     10.6082486157
 H     14.5947290948     11.0301876917     11.6239123285
 N     11.7016306001      9.1189944912     10.4900373068
 C     10.3859528431      8.8691796754     11.0629693791
 C     10.4510162643      8.8006086421     12.5804481316
 O     11.4452938084      8.3659029814     13.1293157503
 C      9.7886362517      7.5845584706     10.5028325631
 S      9.4175671290      7.6208231605      8.7715223754
 H     12.3269077299      8.3341304380     10.7095231872
 H      9.7478109879      9.7116401600     10.7745140935
 H     10.4949564620      6.7713719996     10.6721876813
 H      8.8797524523      7.3164304109     11.0384494287
 N      9.3384198533      9.1982235520     13.3222391351
 C      9.3660372937      9.2595231066     14.8111212630
 C      9.1419846061      7.9053152791     15.4484821658
 O      9.4548506063      7.7427153771     16.6112612830
 C      8.2557208014     10.2565321313     15.2080826304
 C      7.3172328514     10.3490760534     13.9913858508
 C      8.1747015186      9.9536133535     12.7774264835
 H     10.3516254590      9.6252219180     15.1281578363
 H      7.7347790376      9.9212091865     16.1088273438
 H      8.6836112804     11.2360905806     15.4419653081
 H      6.4738835984      9.6591789012     14.1086675840
 H      6.8836960345     11.3494884846     13.8825713959
 H      7.6278779373      9.3546227314     12.0471971117
 H      8.5343480563     10.8422761106     12.2562156366
 N      8.5376731277      6.9103387171     14.6983589755
 C      8.6349982184      5.5230986864     15.1247839778
 C      8.7172606046      4.5896404137     13.9373752791
 O      8.7406491525      5.0195509029     12.8024649003
 C      7.4719708678      5.0596736512     16.0100918623
 O      6.3480603663      4.7339112240     15.2273853882
 H      8.5559112229      6.9889765990     13.6706158299
 H      9.5835665485      5.4544474624     15.6778492312
 H      7.7619756393      4.1649389186     16.5753991822
 H      7.1967753495      5.8241362758     16.7429257501
 H      5.6266077075      4.3440129289     15.7788959979
 N      8.7469258201      3.2423815982     14.2393883589
 C      8.8474472126      2.2486386814     13.1982321142
 C      7.5754780689      2.2231410254     12.3739719194
 O      7.6036614644      1.9613351842     11.1886987661
 C      9.1500060054      0.8649992935     13.8092469432
 C     10.2389211892      0.9348429320     14.8951144326
 C      9.4906349095     -0.1549664436     12.7390317383
 C     11.5796476697      1.4425544103     14.4054335263
 H      8.2387445011      2.8813654393     15.0573827240
 H      9.6831019559      2.5479185439     12.5531252021
 H      8.2182088268      0.5441369280     14.3012796013
 H      9.8857913302      1.5696247436     15.7158703418
 H     10.3585963081     -0.0606154897     15.3386453749
 H      8.6542116743     -0.3216103367     12.0642835518
 H      9.7635908561     -1.1151862520     13.1719289356
 H     10.3322497893      0.1962773798     12.1480287983
 H     12.3219906668      1.4738106707     15.2048194818
 H     11.4952505236      2.4502611421     14.0012255511
 H     11.9797029644      0.8129311170     13.6115414068
 N      6.3989869596      2.4478225671     13.0601693196
 C      5.1015868911      2.4891707760     12.3991652604
 C      4.8992364914      3.7910545905     11.6504430811
 O      4.0460758217      3.8487460250     10.7826785118
 C      3.9641894986      2.2314259095     13.4138300641
 C      2.6054000983      2.1422453599     12.7383231719
 C      4.2258396404      0.9819206892     14.2446482149
 H      6.4213652348      3.0466286080     13.9018308507
 H      5.0834242963      1.6859251540     11.6530274331
 H      3.9568302955      3.0998588618     14.0929099934
 H      2.4187886062      3.0136402102     12.1208837584
 H      1.7993178479      2.0665156410     13.4669501115
 H      2.5507203814      1.2730000603     12.0876925918
 H      5.1701921949      1.0517803882     14.7798951088
 H      4.2727534612      0.0979266845     13.6114141394
 H      3.4381283807      0.8177662554     14.9798918575
 N      5.6599953132      4.9009168646     11.9861906092
 C      5.6542621086      5.9977815568     11.0204088113
 C      6.4651002244      5.6133795346      9.8110206016
 O      6.2031891689      6.1152201325      8.7386675951
 C      6.1071871788      7.3400152202     11.5549947325
 H      6.5973685662      4.7572707554     12.3974105767
 H      4.6149841896      6.0729978962     10.6703575744
 H      5.3583180873      7.8009143389     12.1964505651
 H      6.2991237744      8.0322173208     10.7377705073
 H      7.0224712451      7.2249631985     12.1292252821
 N      7.4815176380      4.7171569507     10.0231861996
 C      8.3966620295      4.3375549134      8.9617490356
 C      7.7497663182      3.3887970512      7.9709073540
 O      8.1439441915      3.3396607419      6.8221244268
 C      9.6534079250      3.7261042873      9.5558493273
 C     10.5981830994      3.1975674253      8.4974226541
 C     11.0324909138      4.2712847756      7.5075691613
 N     11.8898975190      5.2636775524      8.1319160114
 C     12.5507027492      6.2759112549      7.5056825856
 N     12.4585896411      6.4610511276      6.1736411525
 N     13.2599407149      7.1253077449      8.2698898619
 H      7.8627296687      4.6089694482     10.9748951476
 H      8.6514948417      5.2559598471      8.4171278833
 H     10.1403220273      4.4715366216     10.1904566004
 H      9.3587832852      2.9189584878     10.2325294611
 H     11.4802106591      2.7528611149      8.9681684340
 H     10.1024672203      2.3762432431      7.9727919656
 H     11.5639604337      3.8300502984      6.6557017291
 H     10.1645512000      4.7750069696      7.0721800505
 H     11.9067990290      5.2128990630      9.1572948702
 H     11.8523960221      5.8951851766      5.5858753421
 H     12.9366241973      7.2098198148      5.6702544667
 H     13.7969326197      7.9228493491      7.9501923004
 H     13.2518419369      7.0214602375      9.2742238146
 N      6.7494587738      2.5821348785      8.4566130561
 C      5.8542648337      1.8258263595      7.5935473569
 C      4.8043362003      2.6787041767      6.9258771812
 O      4.7359020476      2.6793718733      5.7084772844
 C      5.2073075957      0.6804548166      8.3611899893
 O      6.0603423168     -0.4151548936      8.5653099760
 H      6.4429836918      2.6934642568      9.4333979424
 H      6.4570224161      1.4236430955      6.7708267394
 H      4.8453044134      1.0335056371      9.3326473762
 H      4.3316271967      0.3118648432      7.8142052798
 H      6.8875556092     -0.1562184711      9.0334331247
 N      3.9466259416      3.4146250681      7.7145055816
 C      3.0572923497      4.3463086693      7.0545783699
 C      3.8073178782      5.3809796275      6.2395052533
 O      3.1372436464      6.1657376864      5.5978897354
 C      2.0467089679      5.0013264888      7.9853039174
 C      0.8756167209      4.1202487108      8.3227836394
 O      0.8737521202      2.9336678481      8.0562123768
 N     -0.1806295459      4.7515109574      8.9176320188
 H      4.1766839379      3.6515832433      8.6915023264
 H      2.5029627010      3.7433164119      6.3252110539
 H      2.5517449468      5.3333784325      8.8933066549
 H      1.6569938831      5.8979205989      7.4973489783
 H     -1.0374432144      4.2624197677      9.1493834242
 H     -0.1426547099      5.7520515084      9.1246291458
 N      5.1844316076      5.3607427112      6.2434848044
 C      6.0104888354      6.2454934596      5.4290907179
 C      6.4885858893      5.5890706786      4.1543800234
 O      6.3492324619      6.1732016376      3.0981291188
 C      7.2170713633      6.7636360108      6.1968996366
 C      7.9904710515      7.7776212269      5.4246362435
 C      9.1838524153      7.4407693422      4.8083186497
 C      7.4706469946      9.0443305853      5.2226536268
 C      9.8482643266      8.3507437693      4.0153533398
 C      8.1336882904      9.9538746720      4.4305257717
 C      9.3198393045      9.6071111690      3.8234045000
 H      5.7012537526      4.6865393775      6.8163921647
 H      5.3804335385      7.0944222187      5.1321266942
 H      6.8941115887      7.1815898648      7.1514345946
 H      7.8618359749      5.9190745846      6.4464562699
 H      9.5603041172      6.4375765333      4.8990559638
 H      6.5378367961      9.3163000061      5.6849288524
 H     10.7694581814      8.0779872298      3.5264317015
 H      7.7284006626     10.9426266187      4.3004644824
 H      9.8244493918     10.3042537400      3.1764566265
 N      7.1277551009      4.3748647929      4.2388707646
 C      7.8801419201      3.9100017161      3.0812759179
 C      6.9577310651      3.1536062514      2.1460649120
 O      7.2770073810      3.0228389438      0.9803959807
 C      9.1134895411      3.0915319313      3.4618566377
 C     10.4027391947      3.8675552114      3.5681909139
 O     10.5690696773      4.7032650818      4.4363841053
 N     11.3717271854      3.5308417774      2.6435561584
 H      7.4771178859      4.0547206639      5.1539538197
 H      8.2186415304      4.8034337790      2.5322325775
 H      8.9319118812      2.5841225144      4.4072392133
 H      9.2491062520      2.3003932084      2.7231146786
 H     12.3473629002      3.4542571681      2.9072321272
 H     11.1338398322      2.8430720770      1.9395183080
 N      5.7822427087      2.6422631891      2.6542734309
 C      4.6960169415      2.2487621556      1.7667659413
 C      3.9376954553      3.4713012529      1.2972902482
 O      3.2929899189      3.4065608871      0.2700529269
 C      3.7586673647      1.2212596953      2.4320670546
 C      2.4710057275      0.9971811385      1.6431354157
 C      4.4957343489     -0.0899849894      2.6525112222
 H      5.4870126128      2.8225170424      3.6292056018
 H      5.1549920357      1.7804980740      0.8893486337
 H      3.4886871245      1.6439253232      3.4143513517
 H      1.9690076012      1.9370192773      1.4206359575
 H      1.7746945575      0.3639015042      2.1904746639
 H      2.6729199241      0.5048636008      0.6946527758
 H      5.4246163846      0.0676073112      3.1966592693
 H      4.7500073885     -0.5594848120      1.7040402390
 H      3.8907660866     -0.8012852372      3.2138206247
 N      4.0015567611      4.5921004695      2.1017318033
 C      3.3862875082      5.8670869593      1.7178581366
 C      3.8805309790      6.3193393660      0.3568025132
 O      3.1818751638      7.0484604460     -0.3218497498
 C      3.6254999694      6.9431277242      2.7770237884
 S      2.8030667105      8.4636362571      2.4587978214
 H      4.8365000260      4.7380418269      2.6890795346
 H      2.3040054094      5.6955536911      1.6457048559
 H      3.3053646932      6.5925035346      3.7542618828
 H      4.6904478313      7.1554203339      2.8431328098
 N      5.1333188969      5.8707760816      0.0059578111
 C      5.9348245921      6.4056587534     -1.0856347162
 C      5.9099251322      5.4851475938     -2.2880615968
 O      6.6183656982      5.7319109859     -3.2462777357
 C      7.3641183675      6.6038021622     -0.5875052649
 C      7.4841545200      7.6291027020      0.5396057664
 C      7.6108746536      9.0545957318      0.0241744414
 N      8.8787115949      9.2562783750     -0.6676767210
 C      9.1112493335      9.0522209196     -1.9980905869
 N      8.0850824414      9.0109670183     -2.8869947703
 N     10.3848048764      9.1041442778     -2.4439904045
 H      5.6184038837      5.1720394787      0.5778036936
 H      5.5012142157      7.3703333204     -1.3816029774
 H      7.7173915740      5.6312976722     -0.2295267733
 H      8.0156075940      6.8804305546     -1.4217238724
 H      6.6259730870      7.5269641065      1.2141897118
 H      8.3653257413      7.4088404199      1.1549106759
 H      6.7907569909      9.2893090134     -0.6597508027
 H      7.5315730918      9.7756678631      0.8460786742
 H      9.6456166131      9.5179255840     -0.0400766782
 H      7.2408576761      9.5255381588     -2.6696159108
 H      8.2677996373      9.0624908069     -3.8803541892
 H     11.1597260084      9.2827556887     -1.8191794963
 H     10.6451045323      9.2268208575     -3.4152290789
 N      5.0957242329      4.3767908098     -2.2574525418
 C      5.0230017777      3.4731373492     -3.4031167996
 C      4.1808477462      4.0399397865     -4.5221026518
 O      4.4167670998      3.6874577160     -5.6631798116
 C      4.5635345884      2.0669914043     -3.0511031097
 C      5.4055452553      1.3937063727     -1.9626379795
 C      4.7363420725      0.0988874555     -1.5151119256
 C      6.8387255031      1.1275432738     -2.4143755758
 H      4.5395198077      4.1274447261     -1.4174646323
 H      6.0495708186      3.4144748458     -3.7924908506
 H      3.5178201676      2.1075881448     -2.7392133780
 H      4.5680617956      1.4405145775     -3.9471600421
 H      5.4458546954      2.0900645971     -1.1088234089
 H      3.7171853662      0.2784182625     -1.1816949202
 H      5.2839909401     -0.3779458820     -0.7043782299
 H      4.6887601186     -0.6082650617     -2.3429814843
 H      7.3476215126      2.0373703380     -2.7250683441
 H      6.8519572685      0.4318009283     -3.2516595197
 H      7.4242998952      0.6861581049     -1.6088460422
 N      3.1463836937      4.9337933893     -4.2542806532
 C      2.4651278958      5.7214765760     -5.3063305070
 C      3.2225982994      6.9850169734     -5.6345808080
 O      2.6945762642      7.7853178059     -6.3768095400
 C      1.0795490336      6.0456822757     -4.7059152485
 C      1.2892056509      6.0557889466     -3.1790554478
 C      2.6090855266      5.2995579234     -2.9231968124
 H      2.3877154390      5.1209326374     -6.2227339782
 H      0.7167720156      7.0099598597     -5.0734630678
 H      0.3406997442      5.2896853759     -4.9943284780
 H      1.3560449058      7.0848547799     -2.8089503992
 H      0.4470925497      5.5957268298     -2.6480367916
 H      3.3362985879      5.9146056240     -2.3858032968
 H      2.4472674675      4.3890196636     -2.3465390614
 N      4.4739767782      7.1970713809     -5.0992516170
 C      5.3332833435      8.2535281696     -5.6077310817
 C      5.1969743969      9.5496940946     -4.8739102038
 O      5.8489186825     10.5128779629     -5.2229934653
 H      4.9007202541      6.5430403201     -4.4209011323
 H      6.3753067407      7.9254725125     -5.5887657936
 H      5.0687226590      8.4237775187     -6.6546640761
 N      4.2896904231      9.5851024367     -3.8457408907
 C      4.0697657001     10.7189757516     -2.9640008058
 C      5.3051676931     11.5313283385     -2.6532155257
 O      6.1859388281     11.0224978898     -1.9922776692
 C      3.5168238007     10.1656569959     -1.6543953276
 O      2.4657814294      9.2305228334     -1.9196758186
 C      3.1054176834     11.2567756999     -0.6925448704
 H      3.8399918900      8.7112744738     -3.5227485705
 H      3.3024592555     11.3499657287     -3.4220648646
 H      4.3540465349      9.5984434422     -1.2077304968
 H      2.6522123932      8.4182002473     -1.3916430659
 H      2.3023591082     11.8565765716     -1.1091229041
 H      3.9472084759     11.9106478614     -0.4752728809
 H      2.7556680391     10.8428111124      0.2473682321
 N      5.3784705490     12.8591171264     -3.0743216200
 C      6.2545787940     13.8871391717     -2.4396515072
 C      6.3697617966     13.7869825906     -0.9261988832
 O      5.3740598469     13.6026622305     -0.2543344438
 C      5.6489072473     15.2444715024     -2.8571585695
 C      4.6051638124     14.9741245217     -3.9677801221
 C      4.5636893341     13.4523046896     -4.1747793292
 H      7.2438612218     13.7614302418     -2.8845142072
 H      5.1756895477     15.7005901279     -1.9824938131
 H      6.4218878972     15.9471828742     -3.1857085821
 H      3.6189506657     15.3553303974     -3.6769879671
 H      4.8653924224     15.4898314990     -4.8984706810
 H      3.5376044467     13.0779368387     -4.1700194689
 H      5.0024223004     13.1597151345     -5.1317102168
 N      7.6183943015     13.9840977516     -0.3618324503
 C      7.8629947410     13.7617651601      1.0655080420
 C      7.4381784736     14.9584232954      1.8961555748
 O      7.8894998785     15.1116384795      3.0137546433
 C      9.3214892878     13.3841788490      1.3612802313
 C      9.8594289583     12.3075830017      0.4380158448
 C     11.1215966702     11.6309173013      0.9344497974
 O     12.1897692259     12.2468581194      0.8704883906
 O     10.9805417390     10.4754833521      1.3455258810
 H      8.4717417472     13.9505495777     -0.9348623974
 H      7.2153929195     12.9202003946      1.3523431425
 H      9.9427803543     14.2799372899      1.2855965524
 H      9.4101301608     13.0575164998      2.4022864628
 H      9.0924190956     11.5455550740      0.2951009132
 H     10.0523547796     12.7191045232     -0.5528421649
 N      6.5221000818     15.8242850497      1.3431157004
 C      5.7912369908     16.7889820830      2.1621416329
 C      4.4528619433     16.2434262244      2.6043714487
 O      3.8352006421     16.8078231304      3.4876440867
 C      5.6175754303     18.1160369731      1.4583948369
 H      6.0642096445     15.5761528868      0.4572787839
 H      6.3843321656     16.9395298297      3.0716748197
 H      6.5773190250     18.5201348921      1.1402180389
 H      5.1321062566     18.8515519284      2.1007606783
 H      4.9973253419     17.9927928406      0.5728982744
 N      3.9656659777     15.1302888694      1.9681123234
 C      2.6082591640     14.6811094518      2.2224084315
 C      2.6232980942     13.2357696443      2.6667070841
 O      1.8030353575     12.8539384386      3.4763469222
 C      1.6507788863     14.9247221283      1.0503613408
 C      1.9696461263     16.1396473344      0.1510752865
 C      1.0939212969     16.1317268651     -1.1006540701
 C      1.8390872776     17.4692786559      0.8759697100
 H      4.5119211503     14.6504299879      1.2303058572
 H      2.2750723506     15.2679542439      3.0942356740
 H      1.6535427247     14.0234262320      0.4325504322
 H      0.6219687521     14.9974447790      1.4146178641
 H      3.0211878745     16.0459422547     -0.1707899026
 H      1.3259562596     16.9671738976     -1.7592260535
 H      0.0411960311     16.1987862029     -0.8320865473
 H      1.2289440834     15.2176821596     -1.6751787778
 H      2.0847682395     18.3037413647      0.2189298623
 H      2.5073677612     17.5179936327      1.7315166557
 H      0.8189420509     17.6157272249      1.2250971508
 N      3.6083667154     12.4027393138      2.1725148884
 C      4.0290993640     11.2766547031      3.0037226854
 C      4.5461606293     11.7672607314      4.3389589662
 O      4.5619348758     10.9924863820      5.2736800994
 C      5.0394286179     10.3411612826      2.3564981815
 S      4.2907798701      9.2032019538      1.2431345322
 H      4.3249157825     12.7802768282      1.5340458141
 H      3.1126465030     10.7060519923      3.2047684171
 H      5.8059202920     10.9149111063      1.8360494611
 H      5.5446102122      9.7527696738      3.1247979563
 N      4.9905948163     13.0682168606      4.3936749655
 C      5.4122239058     13.6930769316      5.6373705324
 C      4.2622013875     13.8232633048      6.6070584956
 O      4.3071591156     13.2520972414      7.6780560220
 C      6.0171880995     15.0566459576      5.3853787021
 H      4.7359563226     13.7350936693      3.6410836081
 H      6.1555296436     13.0243185601      6.0983451684
 H      6.8502839675     15.0076935549      4.6954850188
 H      6.3652842868     15.5130444849      6.3066116260
 H      5.2794353919     15.7251631747      4.9512103474
 N      3.2331796185     14.6501049850      6.2192341164
 C      2.0482378981     14.8398826294      7.0264503112
 C      1.4036051427     13.5160416949      7.3655171444
 O      0.7658980143     13.4144346521      8.3946485618
 C      1.0492977719     15.7436529562      6.2837944915
 O      0.9775385997     15.3379895919      4.9147067938
 C      1.4045225586     17.2130679549      6.3826143980
 H      3.1403094614     14.9633076556      5.2475057563
 H      2.3514111795     15.3237080534      7.9625994587
 H      0.0576444851     15.5882907854      6.7474265095
 H      0.0355344576     15.2969547467      4.6267697200
 H      0.6994010752     17.8058106891      5.8041638538
 H      2.3994028734     17.3924496271      5.9832569018
 H      1.3706142711     17.5710099675      7.4080892754
 N      1.5415932416     12.5154241901      6.4341513236
 C      0.9216653197     11.1881411393      6.5080374958
 C      1.4335381644     10.3683044969      7.6737311512
 O      0.8987440698      9.3057331566      7.9259745696
 C      1.1185346851     10.4388144724      5.1763582382
 C      0.0471390962      9.4541397893      4.8394401361
 C     -1.2328544724      9.9253916024      4.5972471046
 C      0.3031679821      8.1002213117      4.6590276457
 C     -2.2293334062      9.0865606680      4.1742212858
 C     -0.6944018124      7.2509920802      4.2390194451
 C     -1.9814454209      7.7297873521      3.9839142808
 O     -3.0126576827      6.9286581820      3.5389487191
 H      1.9377676790     12.7364754116      5.5103022363
 H     -0.1531192449     11.3374676199      6.6740116499
 H      1.1450983281     11.1675070691      4.3615018377
 H      2.0994944838      9.9603829856      5.1695816993
 H     -1.4364572351     10.9760041892      4.7102718715
 H      1.2872284416      7.7135743607      4.8644341288
 H     -3.2065154555      9.4716088309      3.9384787132
 H     -0.4934960957      6.2040461973      4.0953056236
 H     -2.7252204151      5.9886659015      3.4735766369
 N      2.4950491678     10.8486914628      8.4195850241
 C      3.2868440882      9.9270521173      9.2310823186
 C      3.9491506667     10.5700772396     10.4259662127
 O      4.1441517663      9.9220204408     11.4360278552
 C      4.3689160533      9.2377835140      8.3992689400
 O      5.2751122459     10.1919126994      7.8666183020
 C      3.7874393711      8.3347329402      7.3383063935
 H      3.0557055256     11.6269712829      8.0331606575
 H      2.6040889994      9.1572935541      9.6084199622
 H      4.9708102200      8.6260686951      9.0935008465
 H      4.9539650294     10.5455351853      7.0035659983
 H      4.5693435679      7.7694501770      6.8439012087
 H      3.2663893407      8.9157665167      6.5842190205
 H      3.0796350453      7.6283842735      7.7649622510
 N      4.3614518725     11.8738666691     10.3177123172
 C      5.2925038914     12.4210784892     11.2722482423
 C      6.7230031941     12.2752219913     10.8524371601
 O      7.5881672312     12.7188422306     11.5796303953
 H      4.3627299745     12.3437694219      9.3994481556
 H      5.0717737034     13.4782453640     11.4257883651
 H      5.1463096212     11.9290906006     12.2333317051
 N      6.9936715182     11.6521768357      9.6604759492
 C      8.3321958145     11.5393363519      9.1239783993
 C      8.7332831688     12.8295380150      8.4293007526
 O      7.9332494314     13.4678228625      7.7695391946
 C      8.4684810477     10.3578470022      8.1760982967
 S      7.7471385324      8.8192705333      8.6916266653
 H      6.2545788163     11.2415955316      9.0725785083
 H      8.9982605513     11.3997891104      9.9864791520
 H      7.9922386948     10.6272716664      7.2324666289
 H      9.5145309745     10.1686342800      7.9498698858
 N     10.0561303056     13.2052829003      8.5794137303
 C     10.4575265060     14.5896141606      8.3818572839
 C     11.6745027559     14.7014999923      7.4867656396
 O     12.6002989520     13.9437679980      7.6713808906
 C     10.6058412930     15.3171709200      9.7325459522
 C     11.9390726407     14.9985700533     10.4136702573
 C      9.4294013957     14.9831737354     10.6454076079
 C     12.1365602947     15.8180952923     11.6727252015
 H     10.6484859483     12.6875066450      9.2409153103
 H      9.6329710661     15.0638475194      7.8472752518
 H     10.5975737193     16.4004896481      9.5268980825
 H     11.9908438582     13.9266764546     10.6360949927
 H     12.7539664007     15.1891146263      9.7049153638
 H      8.4766289381     15.2033407776     10.1704903434
 H      9.4667548706     15.5365325936     11.5807501265
 H      9.4244943038     13.9225899369     10.8898889386
 H     13.1558909436     15.7541816118     12.0441534283
 H     11.4759996075     15.4958374712     12.4784406026
 H     11.9341348283     16.8705336137     11.4847072101
 N     11.6649546232     15.6658398701      6.4987213997
 C     12.7902362136     15.9031447633      5.5917136482
 C     13.8461453510     16.7637737623      6.2493311411
 O     13.5236932352     17.8744031640      6.6231521990
 C     12.3875882937     16.6154277367      4.2771736325
 C     11.1871093127     15.9986942098      3.5493590034
 C     13.5931587359     16.7303170489      3.3522301805
 C     10.6433625693     16.8878197014      2.4483588440
 H     10.8766137696     16.3135035351      6.4076892123
 H     13.2305597501     14.9222277747      5.3628131152
 H     12.0855400162     17.6326015176      4.5722094456
 H     11.4855698269     15.0307328259      3.1348792345
 H     10.3908295044     15.7819013501      4.2692843633
 H     14.4445687557     17.1848865389      3.8591757359
 H     13.3684514507     17.3326587221      2.4742744987
 H     13.9065919372     15.7475702551      3.0075316120
 H      9.7560203718     16.4621751750      1.9786511321
 H     11.3775577272     17.0502563205      1.6599310589
 H     10.3610914375     17.8645063463      2.8418058791
 N     15.1287111247     16.2516378012      6.3161078727
 C     16.2762739017     17.0998931638      6.6371273200
 C     17.2941813940     17.1952873286      5.5235511998
 O     17.3867018788     16.3152540552      4.6912030281
 C     16.9942910217     16.6985647912      7.9386972474
 C     17.6011059050     15.2995900548      7.8207841688
 C     16.0498149783     16.8341148842      9.1076749661
 C     18.2615779139     14.7767092292      9.0769524371
 H     15.3399471383     15.3842413051      5.8098811335
 H     15.8410408417     18.0927997696      6.7816727158
 H     17.8300403679     17.4009927129      8.0944240246
 H     16.8088580282     14.6176973134      7.5076810773
 H     18.3317726918     15.3095761641      7.0075277775
 H     15.6709045346     17.8533097043      9.1704060680
 H     16.5451331891     16.6049918669     10.0495976627
 H     15.1959379507     16.1690316843      8.9874080977
 H     18.6845411449     13.7813708427      8.9366631492
 H     17.5595638255     14.7074600865      9.9064239720
 H     19.0774310135     15.4258312752      9.3910290808
 N     18.1553961572     18.2948429202      5.5676154723
 C     19.1905880402     18.5413048228      4.5381527383
 C     20.5617629053     18.1902741407      5.0777189617
 O     21.5425908793     18.8137533073      4.7279546595
 C     19.0651969359     20.0450190171      4.2128511352
 C     18.5147222038     20.6950288722      5.4963216921
 C     17.8292871207     19.5609393891      6.2775784284
 H     18.9605226701     17.9192952319      3.6617269019
 H     20.0327412895     20.4655476539      3.9236752330
 H     18.3809928554     20.2018734972      3.3722587839
 H     19.3340183996     21.1232173867      6.0852721601
 H     17.8242065473     21.5175952924      5.2749656280
 H     18.1482137623     19.5039043759      7.3224627995
 H     16.7468501787     19.6927669008      6.2769869851
 N     20.6453297764     17.1237471949      5.9437447809
 C     21.9094598941     16.5324862451      6.3396792071
 C     21.7285189332     15.0989532719      6.7341596957
 O     20.6176986366     14.6810667583      6.9862464689
 H     19.8098040383     16.5675468655      6.1738733923
 H     22.6048015798     16.6076348902      5.4988958393
 H     22.3504572343     17.0852610042      7.1725954328
 N     22.8526660699     14.3032160556      6.7803677635
 C     22.7561341943     12.8491135072      6.7287967178
 C     22.7583630450     12.2374787417      8.1124268716
 O     23.4066350170     11.2336089954      8.3393557567
 C     23.8414095399     12.2620952817      5.8457644368
 H     23.7656116294     14.6576006339      6.4754948442
 H     21.7720902061     12.6322581062      6.2916771026
 H     23.7673684296     12.6480320212      4.8304617885
 H     23.7816325272     11.1750178279      5.8007425231
 H     24.8241407091     12.5256531042      6.2312883313
 N     21.9565876875     12.8398657614      9.0532304899
 C     21.7944867308     12.2700709700     10.3835198511
 C     20.4291279500     12.5281505470     10.9643068056
 O     20.0130780205     13.6638336879     11.0413973180
 C     22.9077929586     12.7746112715     11.3180070207
 O     24.1356724181     12.1627756828     10.9373939410
 C     22.5784812909     12.5815597683     12.7872675002
 H     21.2199295810     13.4860918735      8.7407371461
 H     21.9173435997     11.1828733194     10.2867564052
 H     23.0392550911     13.8498307829     11.1249027151
 H     23.3955512810     12.9105382634     13.4246202335
 H     22.3953935517     11.5350554530     13.0096399484
 H     21.6795413006     13.1265716741     13.0672933403
 H     24.0054360746     11.8195332586     10.0194162855
 N     19.7500472014     11.4119181270     11.4176788457
 C     18.5757388978     11.5736881787     12.2582286940
 C     18.9819726034     12.0466078145     13.6377649635
 O     20.0344573387     11.6867676237     14.1282687176
 C     17.7592153048     10.2972458666     12.3852259167
 S     17.0074817182      9.7045075019     10.8999889624
 H     20.3104196989     10.6000109944     11.7003839522
 H     17.9565661362     12.3475172884     11.7837062205
 H     18.4079184499      9.5046183112     12.7611490729
 H     16.9747587591     10.4257713358     13.1314899476
 N     18.0998966138     12.8639234042     14.3487829362
 C     18.0484095978     12.8321867937     15.8343376191
 C     17.6212919408     11.4586496322     16.3041019415
 O     17.2093654139     10.6350677411     15.5133049541
 C     17.0156900020     13.9024615011     16.2201177328
 C     16.0950138709     14.0405098983     14.9959430692
 C     16.7669100547     13.2678810229     13.8469434742
 H     19.0377187053     13.0677965760     16.2431954426
 H     16.4663024452     13.6176032270     17.1207440039
 H     17.5140770976     14.8490253184     16.4482165170
 H     15.1084052244     13.6183933570     15.2143525815
 H     15.9471611286     15.0947812439     14.7358217731
 H     16.1977986929     12.3709963378     13.5881477867
 H     16.8612320687     13.8693271596     12.9383849134
 N     17.7335367959     11.1771345860     17.6449715721
 C     17.1116139929      9.9879554351     18.2025952442
 C     15.6079412655      9.9858595099     18.1300608323
 O     15.0290653528      8.9318256494     17.9368798932
 H     17.9435189821     11.9518955738     18.2860113836
 H     17.4908524637      9.1193037686     17.6590554429
 H     17.4100512744      9.8670795111     19.2478101765
 N     14.9546727983     11.1940006899     18.3456389910
 C     13.5008404011     11.2310793854     18.3909587336
 C     12.8816253010     10.8609900215     17.0560927697
 O     11.6935413302     10.5996870342     17.0095064292
 C     12.9687501365     12.5661055314     18.9178768102
 C     13.5354354678     13.7811828402     18.2163303793
 O     14.1052049418     13.6111533200     17.1374292333
 O     13.3916992427     14.8751353154     18.7724242180
 H     15.3083916430     12.0360226244     17.8697384793
 H     13.2055590748     10.4454040581     19.1017522881
 H     11.8824734782     12.5834504869     18.8227740625
 H     13.1862875008     12.6601601737     19.9843861017
 N     13.6920860882     10.8332329699     15.9410945800
 C     13.1975077950     10.3063584294     14.6821223339
 C     14.2367101638      9.4499590907     13.9902175390
 O     14.2993876901      9.4603589889     12.7760529048
 C     12.7311685521     11.3978058804     13.7242944553
 C     11.6021950222     12.2607591750     14.1859038032
 C     11.7006312796     13.0391288489     15.3262118189
 C     10.4748369149     12.4022331686     13.3958563600
 C     10.6942415274     13.8941181746     15.7002171986
 C      9.4463888648     13.2235819090     13.7835938565
 C      9.5168604039     13.9710157035     14.9578803434
 O      8.4522106466     14.7465847141     15.3838662655
 H     14.7153102021     10.8586096320     16.0221890893
 H     12.3479573083      9.6539729362     14.9211106405
 H     13.5870245210     12.0329331174     13.4890534707
 H     12.4466212426     10.9190998304     12.7831155507
 H     12.6048187339     12.9897082245     15.9044750134
 H     10.4453150994     11.8974258946     12.4461855536
 H     10.7919229913     14.5000025298     16.5818373661
 H      8.5726506641     13.3045714421     13.1698266631
 H      7.6649575424     14.5421952284     14.8241698375
 N     15.0738655390      8.6454341291     14.7242258330
 C     15.9715528315      7.7374425253     14.0113503352
 C     15.2397467357      6.4326974902     13.7498964718
 O     15.8047078262      5.3549089545     13.7431980667
 C     17.2921747228      7.5625603114     14.7249613522
 H     15.0312029578      8.5993282507     15.7592004027
 H     16.1474510188      8.1992043838     13.0274142062
 H     17.6892740295      8.5260689948     15.0338213745
 H     18.0303143255      7.0851089614     14.0843295989
 H     17.1587384439      6.9526723574     15.6139726010
 N     13.8723673464      6.5865428091     13.6021972268
 C     13.0186725301      5.5211067159     13.1142812719
 C     12.6623856830      5.7679233929     11.6496851335
 O     13.2543934356      6.6804044712     11.0737003036
 C     11.8001668204      5.3495822065     14.0003981055
 C     12.1683282758      4.6877569911     15.2985168210
 O     11.2815816067      4.2669220204     16.0182192070
 N     13.4994369043      4.5619817196     15.6024875787
 O     11.8555861806      4.9975457426     11.1291324776
 H     13.5155324441      7.5042897430     13.2834949064
 H     13.5847034030      4.5828843778     13.1448870524
 H     11.3393715614      6.3197974787     14.1880664476
 H     11.0516040201      4.7463277714     13.4866746283
 H     13.8166169784      3.8478362934     16.2333106513
 H     14.2241133620      4.8222489680     14.9444778885
 O     -0.8782712521     17.3499799894      2.6323937682
 H     -1.0683276785     16.6119244137      3.2364834550
 H     -1.6972823186     17.3977327894      2.1030478370
 O     21.3558093898     12.3839904322     16.6774794763
 H     21.1949868363     13.3442822173     16.7701139280
 H     20.9998704445     12.1795942306     15.7871311913
 O     14.9361580052      3.3451836301     11.7714974660
 H     15.2596310222      4.0249995984     12.3919532047
 H     14.7955639550      3.8202016003     10.9323125540
 O      6.1010623032     13.9565721030     13.8200981622
 H      5.2888327512     14.3500012727     13.4496040664
 H      6.5746006847     13.5804517130     13.0509433060
 O     -1.4915470562     13.5625234191      6.6777897154
 H     -1.5325801756     14.0738633275      7.5045009542
 H     -0.5606569422     13.2565177784      6.6372867557
 O     18.1051684930     15.4052129836     12.2228944917
 H     18.6402668900     16.1288772050     12.5954206321
 H     18.7559087501     14.7861594055     11.8372552205
 O      3.5437211938     14.8916775397     12.7506706523
 H      3.1978896334     15.7994374825     12.6776974077
 H      3.3622312471     14.5098058089     11.8721286410
 O      2.6320793934      1.1883091283      9.5474228274
 H      2.8932870435      1.9280827610      8.9668494691
 H      1.6953705976      1.0118343533      9.3609797372
 O      7.6384804005     -3.1854959344     10.8607925723
 H      7.3267407403     -3.7282846528     11.6086739434
 H      7.2696389073     -2.3046154248     11.0609771691
 O      4.3389232677     -0.3598205696      5.6039669277
 H      5.1139428739      0.1783253388      5.3515549548
 H      3.5906852798      0.2661796808      5.6489571269
 O     -4.1565730167      3.8224062654      6.4521824382
 H     -3.5121900197      3.2087164488      6.8492781406
 H     -4.6193856758      4.2112985878      7.2125012244
 O      2.9864522929     14.0175444030     10.0143653990
 H      2.6717817228     13.3084030249      9.4226796250
 H      2.3035651011     14.7066912071      9.9516029687
 O     10.8037966680     17.2139095713     14.6863766855
 H     11.5689649782     16.8055042739     15.1303199088
 H     10.1295827071     17.3064871732     15.3821440015
 O     13.2502234843     16.0464954758     16.0135281422
 H     12.5693234444     16.2452390459     16.6858170558
 H     13.6043101282     15.2037293825     16.3612702324
 O      8.3093971279     16.6757073006     -1.5682834955
 H      8.6903730087     17.2864008757     -0.9126981348
 H      8.0696267565     15.8695224700     -1.0694491380
 O      1.0147176893     16.1573269741      9.7432555608
 H      0.2383244946     16.7292075329      9.8724012909
 H      0.6598727994     15.3458999502      9.3233194294
 O     13.3252191781     20.1543941337      4.4678101393
 H     13.4095532840     19.4183677814      5.1076266508
 H     13.3858636160     20.9637992962      5.0092161661
 O      3.1083434181     13.9334762417     -1.4825092955
 H      3.8869614614     13.5876953767     -1.9685512585
 H      3.4714821100     14.0786938515     -0.5961909825
 O      6.2463206691     12.5308886866     -7.3088905512
 H      6.0926871187     11.8625576354     -6.6138137411
 H      6.6348317100     13.2973932575     -6.8520751133
 O     11.2212593103      9.5719795784     -5.2262677811
 H     11.1297274380     10.5414344048     -5.2236103314
 H     11.0951659367      9.3237730822     -6.1607215183
 O      8.6901324588      0.5435909566      6.9448984391
 H      8.1085606748     -0.2034312621      6.7194648616
 H      8.1316334453      1.1941458307      7.4226706482
 O     16.1671593367     15.3052956941     19.0100683570
 H     15.2031088466     15.2152197850     18.8922343483
 H     16.3759951688     14.5461112566     19.5832823145
 O     13.1867122332      8.4765042169      2.0540420455
 H     14.0044786887      8.8815807005      2.3989052866
 H     13.0703127604      8.8519515160      1.1616910508
 O      7.6748572340     16.2757781529      8.4112849930
 H      6.7477316242     16.4708895756      8.1899435796
 H      7.7540296397     15.3155386232      8.2573613724
 O     11.4637347038      9.1177974483      7.3798872150
 H     11.7770127114      8.2522888367      7.0462617078
 H     11.5687453391      9.0797161254      8.3531419067
 O      4.9456110174     16.7496427542      7.5480974151
 H      4.3974384308     16.0523706447      7.1288970890
 H      4.3027747551     17.2831795141      8.0441575485
 O      6.4668670021     -0.5992695079     11.7474259023
 H      5.5243329452     -0.7425618883     11.5429182178
 H      6.5036834383      0.3150306139     12.1032660529
 O      9.0334013616     18.6968660524      9.0880282518
 H      8.5933268437     17.8483677556      8.8935782592
 H      9.6287492667     18.8275428137      8.3261619637
 O     13.5165912953     18.2958969732      9.4612283360
 H     12.6207732851     18.5070574574      9.7799908507
 H     13.4450424168     18.1067677221      8.5083667928
 O     -0.3069193355      2.2342200698     11.4717629844
 H      0.2209551791      3.0351529848     11.2992497414
 H     -0.1104175257      1.6140546580     10.7440086769
 O      0.9591748424     16.5323660464     -8.3337441764
 H      0.7873202497     16.9040556148     -9.2140415168
 H      1.8992513367     16.7065748519     -8.1449356379
 O     18.8565920373      4.8946603585     14.2480260407
 H     19.3740695983      4.9116515136     13.4219503610
 H     17.9319849438      5.0548032018     13.9707373402
 O     22.6580927225      8.4138347975      8.3357801890
 H     22.9111247031      9.3554024492      8.4120709702
 H     23.2811229145      8.0551544395      7.6807031614
 O     10.3981182165     14.5754334423     -1.7246247934
 H     10.9600303940     14.8213488246     -0.9693476903
 H     10.7079283964     15.1503848016     -2.4500708561
 O      1.1518453767      5.1075740007     -0.2917146499
 H      1.7928318306      4.4183588996     -0.0428696827
 H      1.7465183578      5.8730533319     -0.3959690467
 O     17.4240048261      9.3534191755      6.2162329442
 H     17.4095234561      8.7243708260      5.4720269643
 H     16.5779571629      9.2461560570      6.6946510300
 O     11.0099097111      7.6271174784      0.6008067332
 H     11.8728128716      7.4303413183      0.1921041029
 H     11.0754712185      8.5611459637      0.8709081932
 O     11.4956744006      2.1687726355     11.4521290148
 H     12.2909072207      1.7733881657     11.0520647489
 H     11.6299703030      3.1332543735     11.3604413375
 O      1.7109476220     16.2690432537     -4.3411858115
 H      1.0365540621     15.8060880318     -4.8699258151
 H      1.8773551568     17.0853524664     -4.8496310436
 O     23.8801557905     16.9719309423      3.6382981096
 H     23.2561775443     17.3315460115      2.9841784591
 H     24.0214823617     16.0408319055      3.3868759583
 O     24.1173063087     19.0150165417      6.0515523941
 H     24.6486517088     19.2990095553      5.2869163822
 H     23.2329173822     18.8696637581      5.6618847170
 O      2.9896433664      7.0668781981     10.6456721928
 H      2.9750796482      7.4297661809     11.5477808039
 H      2.0793072775      7.2217057912     10.3460331032
 O      1.6201206567      2.3508028911     -1.8171831931
 H      2.1782306934      2.6647990939     -1.0771716552
 H      0.7195273882      2.6543626580     -1.6092936948
 O     13.0027326213      5.9451282281      3.3758260608
 H     12.1337975638      5.5656571118      3.6230760414
 H     12.8456604369      6.7816098236      2.9023151864
 O     14.9069949650     17.3357948737     11.7454705601
 H     14.4862951745     17.6362007133     10.9173742840
 H     14.3318781321     17.7499146890     12.4081788886
 O      8.9158313951     11.9120839918     -2.3821435009
 H      7.9691798752     11.7127587464     -2.2535687407
 H      9.3110582215     11.0124954006     -2.4395630653
 O      1.5923538078     18.6207363785      3.7663690304
 H      0.7922338511     18.1875477377      3.4150264318
 H      2.3054132733     17.9559147477      3.6940522291
 O     -1.6704009739      4.5919264077     -3.8372597224
 H     -2.1894885693      3.8890612281     -4.2689310610
 H     -1.4041134176      4.2066670196     -2.9830867915
 O      8.8389022115     15.7264324145      5.8678435427
 H      8.4472566018     16.5796217754      6.1335307181
 H      8.4849213188     15.0476172124      6.4765622509
 O     -1.0146821399      3.4109566229     -1.0698140591
 H     -1.7721108714      4.0229252633     -1.0104779746
 H     -0.6724228166      3.3651931006     -0.1567150963
 O     16.5991631536     12.7530669312     20.4983569013
 H     16.1465579068     12.6542206375     21.3546243016
 H     16.0584307559     12.2318177667     19.8662717021
 O      5.4035542636      1.1644521923     -6.8972045881
 H      4.7880683119      0.8876654656     -7.6015295230
 H      5.0452122560      1.9956578656     -6.5256000582
 O     13.6194583947      2.6399886028      7.6080625470
 H     14.1944004924      2.9646439038      6.9024243647
 H     13.1677628023      3.4662124219      7.8889706757
 O     15.0535240316     20.2156168237      7.2391606027
 H     14.4949289837     19.4348306263      7.0534772306
 H     14.5584799312     20.9837066214      6.8999927728
 O      8.9542467715     14.7335192337     -3.8018120312
 H      8.7753145524     15.3410486552     -3.0519858054
 H      9.0878084751     13.8627636447     -3.3758575036
 O      5.6316847225     18.6686694820      4.7472585021
 H      4.9713041171     18.0631015036      4.3546888030
 H      5.1646748859     19.1139823616      5.4779607115
 O      6.4708056526      5.5282284700     -6.1864582601
 H      5.7355581926      4.8886259587     -6.1233898676
 H      6.6116167385      5.7035925003     -5.2351459968
 O      3.6770090578     -0.9392401605     11.2108703191
 H      3.3475337624     -0.2664550348     10.5878249047
 H      2.9846478987     -0.9766300934     11.8932446547
 O      9.4167717938      3.1077297968     17.8309173213
 H      9.6589893588      3.4410585217     18.7158882057
 H     10.0370324737      3.5452604543     17.2146140788
 O      1.2973472577      4.7439287729     11.2340418364
 H      1.0411711653      5.5922041003     10.8211064798
 H      2.1976907170      4.5332033529     10.9165131473
 O      1.7664214937     12.4035035516     11.8844013252
 H      2.6140983691     12.3014545558     11.3939316734
 H      1.2326936742     11.6531236953     11.5671204468
 O      1.5719439354      9.9554594625     -4.7085249510
 H      1.8638100505      9.7373923433     -3.7981817756
 H      1.9464661384      9.2335447118     -5.2516906072
 O     15.3791398365     14.4030376436     11.2260136430
 H     15.3548525988     14.1962723956     10.2716061780
 H     15.3259667094     15.3744168913     11.3126368795
 O     11.2492081885     13.3918837155      4.5199280182
 H     10.3576307343     13.0415602855      4.7003950552
 H     11.3880545082     14.0689675505      5.2146147878
 O     10.3821490158      6.0520322355     -2.2058946341
 H     10.3322743879      7.0252209930     -2.3110404872
 H      9.9849304595      5.6575438123     -3.0044755557
 O     -1.9459329967      2.2956995649      7.5936893636
 H     -0.9955413728      2.4701910187      7.7392365365
 H     -1.9679164930      1.6888765232      6.8336535846
 O      6.8408281471      1.0837353464      4.7490533981
 H      6.8984835906      2.0582964737      4.6609360829
 H      7.6380501677      0.7332182347      4.3097900603
 O     11.5911947087      9.0987402425     21.4198801618
 H     11.7913519922      8.9467965800     20.4793341292
 H     10.8085137055      9.6825977882     21.4213582011
 O      2.9202210974     18.2251176902      8.9136363015
 H      2.2700748540     17.5720075197      9.2298854934
 H      3.4529172394     18.4417915910      9.6981638295
 O      3.0343478283      5.3522400461     13.4399972649
 H      2.3404552897      5.2415483007     12.7714441410
 H      3.8674159582      5.1983807740     12.9467859734
 O     16.0123183633     21.0217261117      3.1732773515
 H     15.1507259122     21.0522907207      3.6181456752
 H     16.0865563401     20.0729401043      2.9616580474
 O      8.4069774064     17.8273677412      3.9968597276
 H      8.2477790328     16.9121426172      3.6897376393
 H      7.5365852198     18.1348704888      4.3218635516
 O      3.4892097763     20.6844056656      2.7419067991
 H      3.1951828707     21.5804355760      2.9883574803
 H      2.8172468237     20.0680232848      3.0885708698
 O      2.5455499751     19.1183234158     -2.0153616534
 H      3.2092419136     18.8873371398     -2.6875491859
 H      1.7060934278     19.0792431240     -2.5063037192
 O      0.2981334601      7.4977391838     10.1020927581
 H     -0.1058598126      8.0643495736     10.7727665763
 H      0.5030575844      8.1233855704      9.3807006056
 O      9.7629629933      5.1065327834      0.4126784165
 H     10.5146680910      4.6146903039      0.0342095322
 H     10.1155251522      6.0107882689      0.4708810072
 O     11.3507745851      6.6979430612     -4.9661406463
 H     10.7126780344      6.4223715800     -5.6472757437
 H     11.2749842677      7.6700700340     -4.9637790842
 O     -2.6378913016      4.0681375000      2.9668792452
 H     -3.5774655814      4.0344383023      3.2254242911
 H     -2.4132723043      3.1367366696      2.7917552111
 O     -0.7450693723      6.9718231282      7.4675795489
 H     -0.1810405211      7.7622931595      7.5730386015
 H     -0.9333367604      6.9299764590      6.5168701899
 O     21.5819465790     11.7672497163      4.0126844251
 H     20.8397608278     12.3859274242      4.1502214802
 H     22.0526949274     12.0994855396      3.2274302255
 O      0.4494926700      2.5931971657     16.4372937472
 H      0.1952012002      2.1425300112     15.6105841881
 H      0.8777159108      3.4280071688     16.1711538543
 O      2.6546120645      8.2854238284     13.2405973510
 H      3.1739881992      8.9293754780     12.7189807376
 H      2.9799699666      8.3469977671     14.1557535196
 O     11.5485327401     -0.6574472834     10.5101727243
 H     11.3016828222     -1.5964441664     10.6170659593
 H     12.2434777687     -0.5122050339     11.1744910075
 O      9.3041546209     12.1283515246     17.4456745830
 H      9.5627427228     12.7915971904     18.1112081331
 H     10.1221414915     11.6267876558     17.2628924711
 O     22.6716934924     21.2536186622      3.6711089636
 H     22.2848895161     20.4349855360      4.0448698936
 H     22.4695744208     21.2229802939      2.7177733076
 O      1.8492488868      3.9881615302      4.0298363385
 H      2.0843049056      4.7146509789      4.6361883128
 H      2.5501295265      4.0963221605      3.3498187717
 O      2.2493712182     -2.0055013598      2.2287849508
 H      1.2959440206     -1.8384271052      2.1111804351
 H      2.3194409407     -2.8352287990      2.7380420511
 O      5.3191180370      7.1706747497     -8.5328012146
 H      5.4077001557      6.4877662166     -9.2140786548
 H      5.6193392013      6.7168123431     -7.7234007489
 O     18.7597985213     13.8925883015     18.8580942256
 H     18.0682041720     13.5558417007     19.4582381703
 H     19.3508593015     14.4101039141     19.4348534822
 O     13.1326555796      5.8851765447     18.5178316519
 H     13.5626771519      6.4687654658     19.1732487274
 H     12.1818769454      6.0181512947     18.6713691822
 O      6.5308890816     17.8479336393     -6.2767967228
 H      7.0025142242     18.1156924615     -5.4645629509
 H      6.9780795837     18.3342353908     -6.9904408241
 O     26.1014534936     12.6095340096     13.1387928337
 H     25.5109070948     13.3586836631     12.9368987045
 H     26.8937080666     12.7937922449     12.6091300480
 O      6.5021192121     11.7355584136     18.0692946492
 H      6.3702407533     12.4941226259     18.6550630521
 H      7.4225879735     11.8687226728     17.7771292616
 O     10.5123342500     11.4734448094      6.2345063072
 H     10.3831194986     12.0824791557      6.9923659394
 H     10.8251393478     10.6462561461      6.6388114902
 O     21.6828470521     18.3074653492      1.9297521772
 H     21.8571219628     19.1555289694      1.4847291843
 H     21.6244084776     18.5413946822      2.8810255673
 O     -1.4761154779     20.2489980634      2.1534636312
 H     -1.2757355820     19.3262001801      2.3959659379
 H     -1.3139439545     20.7594841432      2.9635069782
 O      3.0506246758     -5.1291854290      0.7796260089
 H      2.3994969576     -4.6768103288      0.2157414960
 H      2.8360049151     -4.9237291089      1.7053436381
 O      9.0576024160      4.5734537188     -4.4959587694
 H      9.1373391842      5.0297212750     -5.3512741064
 H      8.2294178886      4.9141511984     -4.1013493238
 O     -1.3048866907      4.8650864210      5.9934436395
 H     -2.2281822619      4.5672906534      6.0773936448
 H     -0.9508575174      4.8482497702      6.9132462738
 O      9.0831754358     17.5450858637     12.3276251258
 H      9.6193030267     17.4049143524     13.1314394629
 H      8.6522217322     18.4108018074     12.4672385676
 O     -0.0073839770     10.6200333905     -1.5699955260
 H     -0.5840388983     10.2062282346     -2.2402371867
 H      0.8231492998     10.1117289239     -1.6472715437
 O     19.9493989268      9.6384288844     16.3300158225
 H     20.4174342021     10.4669042545     16.5355663995
 H     19.0589443523      9.9393788440     16.0645226526
 O     20.6916569021     23.1272102205      5.0592073067
 H     21.3654498754     22.6040694259      4.5902786320
 H     21.0511236094     23.2568953991      5.9554074232
 O      1.9770297129      2.4837118278     -6.0905061951
 H      2.4791325229      2.6880320155     -6.9038876518
 H      2.3237144616      3.1587972256     -5.4693935264
 O     18.2176088588     24.2654750728      6.4089599490
 H     19.0086172652     23.9387555418      5.9398349683
 H     18.3413621761     23.9507942337      7.3208750307
 O      2.5611347221     21.3208384848     -0.2042440692
 H      2.6437236859     20.5909098686     -0.8477879833
 H      2.5639845605     22.1346390221     -0.7124423457
 O      8.8169889139     -0.0437595758      9.6738829274
 H      8.4341975358      0.6777430464     10.2078246874
 H      9.7436969451     -0.1289060466      9.9652200256
 O     -6.7000379842      8.7743656177      1.1006259295
 H     -7.5950750724      8.6208990067      0.8073874240
 H     -6.5047913829      8.0814991854      1.7590459782
 O      6.3475786739      8.0000323949     16.5186068619
 H      6.7661781478      8.3474261692     17.3253511758
 H      7.0602506789      7.6531403925     15.9462314941
 O      8.0066220439     12.3093899907     -4.9780510806
 H      7.2039958840     12.3816931675     -4.4259034359
 H      8.0352820192     11.3762353292     -5.2515076005
 O     19.0706169699     11.4125941687     21.5271057545
 H     19.8063230755     11.7250477930     20.9712473377
 H     18.2974756926     11.9246534674     21.2222320918
 O     -0.5289571743     20.2284086273      8.2051644904
 H     -0.7201559928     21.1160403836      8.5034857323
 H      0.1290282209     20.3298165000      7.4921185393
 O     -4.8693271000      9.1402043129      5.9538924572
 H     -5.7883441576      9.1119728532      5.6391347603
 H     -4.5529209597     10.0555757037      5.8575988161
 O     27.0514013986     13.7660074448      8.0876826229
 H     26.7269959776     14.1774461516      8.9095594339
 H     26.7646995692     12.8358273580      8.1086822489
 O      4.2068506390      6.4298130702     18.6137310018
 H      5.1708400906      6.2786574758     18.5857832171
 H      3.9993737290      6.9376701566     17.8089112064
 O      5.3873381846     17.8204350533     -1.5773094650
 H      5.0400792589     17.9805921698     -2.4745847672
 H      6.0629210234     18.5130381800     -1.4601893220
 O     -1.0359293021     12.6721754212      2.9457658302
 H     -0.0644388419     12.6679402325      3.0275491153
 H     -1.2952256738     13.5029619128      3.3922419040
 O     20.7886746179     15.1977570026     16.9565269324
 H     20.7957318162     16.1704058237     16.9525190800
 H     20.0638005859     14.9523856422     17.5605476206
 O     -1.8248454014     15.1681494167      4.3428198404
 H     -1.8538001531     14.6694226325      5.1800581722
 H     -2.5137750864     15.8514645893      4.4254017071
 O      4.7609769824     15.8806465152     16.9225452588
 H      4.8808694451     16.3761880777     16.0923040613
 H      4.3549803941     15.0458801507     16.6370567393
 O     10.6115904318      1.7351430933      5.7861199504
 H     10.5214829181      0.9243913136      6.3224128038
 H      9.8187567979      2.2417842893      6.0581386491
 O     -0.1614044456     13.2227474688     -0.2365263750
 H     -0.1254642535     12.3237036803     -0.6120203126
 H     -0.6685395604     13.7321902313     -0.8919232456
 O      8.2864505869      9.3262517110     -5.9319571881
 H      8.3520223884      9.2703954318     -6.9024543660
 H      7.3929889918      9.6902726492     -5.7642314628
 O     17.4532430812     18.7622708628     11.7710154906
 H     18.0701373863     18.2445249219     11.2135862408
 H     16.6222963889     18.2546909585     11.7873184380
 O     27.9907731165     11.8403074438      3.7660246028
 H     28.8716731182     11.4747004016      3.7050325005
 H     28.1160980030     12.8055245266      3.8079357221
 O     20.5780901751     14.7162287346     14.0782166966
 H     19.7978636564     14.1246641822     14.1109930333
 H     20.6904335571     14.9832675475     15.0074758557
 O     10.8522572927     19.0498795376      6.8393245013
 H     10.3320246905     18.6902648270      6.1031583100
 H     11.7371877188     18.6412424984      6.7624115836
 O     18.8728304189     18.1435067318      0.9290705652
 H     18.7873678426     17.2308984325      0.6028603882
 H     19.8013126210     18.2135770568      1.2165105369
 O     14.4418063550     13.6690210488      1.9752568914
 H     13.6501545622     13.1666466294      1.7101012928
 H     14.5154587636     13.5883721368      2.9451729114
 O     25.6739298090     14.8408983676      5.8021153016
 H     26.1201918209     15.6429721663      5.4789562898
 H     26.1932145763     14.5332059511      6.5643282905
 O     15.4926215682      4.4438027729     19.5041967847
 H     14.6110824239      4.7177509753     19.2002065320
 H     16.0642855136      5.1696764792     19.1932201236
 O      8.4487428317     -0.6587577340     16.8503323301
 H      8.9094980162     -1.4272386847     17.2330839460
 H      8.1203397913     -0.1518765340     17.6146385458
 O     10.1121071309      1.7754190139     -4.7496402195
 H     10.8982357721      1.7855627759     -4.1726976455
 H      9.7350942428      2.6678569899     -4.6563913024
 O      5.4244008285     -0.6979133075     -4.6389419506
 H      5.4614641758     -0.1587972717     -5.4490493577
 H      5.5863793986     -1.6201198405     -4.9104872393
 O     17.3683900215     20.2076657786      9.2216001369
 H     17.5809370068     19.7982261466     10.0780920992
 H     16.4428246977     20.4815172879      9.3452477872
 O      4.0145518834     -2.4774090923      8.2326383851
 H      4.6862926124     -1.7735875927      8.2913594561
 H      4.2204143899     -3.0363950844      9.0006441031
 O     18.4124566147     17.1113504685     19.4567783556
 H     17.8948586806     17.9281849615     19.5396766611
 H     17.7160035802     16.4397768477     19.3300585794
 O     18.7327025645     22.9383292876      9.2284430388
 H     19.0486346083     22.0883204326      9.5911740172
 H     17.7921090666     22.7974426354      9.0093794853
 O     14.2490352198      2.5304063405      3.4172358005
 H     14.3617401584      3.1810716285      4.1353750549
 H     13.8743645175      1.7536279912      3.8696432839
 O      7.3025504808      6.1842838058     18.9225254255
 H      8.2732685160      6.1003215249     18.9408379630
 H      7.1900141203      7.1458814677     19.0337884180
 O      3.4043310023     11.3996188435     -6.3614883422
 H      3.7013286700     10.8496114396     -5.6046692750
 H      2.8484051672     10.8090219081     -6.9031320948
 O      7.3855441559      3.5445238384     20.3185589829
 H      8.3176056791      3.6493574500     20.5696664168
 H      7.1690685351      4.3945114963     19.9015710288
 O      9.5276634067     18.7611182259      0.2804690807
 H     10.2879790727     18.4700395386     -0.2560522602
 H      9.9212194914     19.2227779815      1.0421196985
 O      4.2013486329     20.0698378039      7.0457888008
 H      5.0042431916     20.1094590672      7.5952726517
 H      3.6497480419     19.4747697879      7.5897446048
 O      7.1845991657     -1.4672428111     -0.6202924218
 H      7.3367973642     -1.7917374554     -1.5258538078
 H      7.1105010092     -2.2656990267     -0.0672922856
 O     10.0468891484      2.1589178473      0.3509024397
 H      9.1322897899      2.4689311643      0.5017998863
 H      9.9875115801      1.1883336633      0.3498609516
 O     20.7195970174      7.6223658727     10.3552268331
 H     21.1200999517      8.2738951803     10.9606222003
 H     21.2643792520      7.7333288528      9.5596121675
 O     21.0913857568     10.3048734257      6.4847089476
 H     21.8596087752     10.4804686450      7.0579669947
 H     21.2882363207     10.7745137821      5.6501723837
 O     17.0698479172      6.5906063513     18.1813927322
 H     16.9332900342      5.9005726211     17.5015986443
 H     16.3831649758      7.2684834005     18.0025387143
 O      7.1445689685      9.1216976846     19.0811430119
 H      6.4592533206      8.9449642253     19.7495488636
 H      6.9260507931     10.0163005565     18.7600063075
 O      6.8173226525      1.8779649811     16.3407979615
 H      5.9602422649      2.3345751867     16.4474627525
 H      7.0266927640      1.5724688201     17.2419180145
 O     11.9323733310      0.1818163048      7.7484892634
 H     12.5087806371      0.9682845218      7.7214373858
 H     11.8462460362     -0.0526056863      8.6899825022
 O     11.7992544600     11.8697275731     -2.1056930227
 H     12.1855322719     12.5756053026     -2.6500505201
 H     10.8407387362     11.9811996026     -2.2242745981
 O     12.0667481494     15.1784155493      0.5384954154
 H     12.1651256338     14.2128330135      0.6615410194
 H     12.8564364951     15.4792328255      0.0496782365
 O      4.2219011387      3.4410027988     16.6462188107
 H      3.5145030516      4.0761238530     16.4289086300
 H      3.7867224664      2.8735950266     17.3028800844
 O     -1.8284463883     17.4148609496     -1.1922008711
 H     -1.3593586697     18.2613870809     -1.0564366525
 H     -1.8566598876     17.2919159370     -2.1582506536
 O     23.6159866836     18.7482684523      9.7632874581
 H     24.1743193241     18.1379116157      9.2519660801
 H     24.2041269172     19.5112088132      9.9195021801
 O     18.3066435744      6.7409290432     11.8867951163
 H     17.4953380644      6.8959078043     11.3684136372
 H     19.0455764408      7.0826989894     11.3491160278
 O     15.9060548657     18.3517585200      2.3242457459
 H     16.1127339388     17.4774929846      1.9564357867
 H     15.1015523967     18.6114015208      1.8329291015
 O     -0.8526539144      5.9631888397      1.5194257770
 H     -0.2262422069      5.4973065307      0.9379690002
 H     -1.3773622484      5.2638981447      1.9472099844
 O     13.0106538483     10.5712388572     23.5349252486
 H     12.5857306630     10.1012820256     22.7920930340
 H     13.2601803238      9.8556535125     24.1337322157
 O      1.4087487617     20.4608484170      5.9712889951
 H      1.4678866784     19.8513510302      5.2108556312
 H      2.3127112242     20.4738867281      6.3292620469
 O     -2.3253160310      5.7644569934     -8.9441968124
 H     -1.5433859979      5.2869846254     -9.2734479698
 H     -2.0515782135      6.6977327808     -8.9218153289
 O      5.3223056148     17.2949547352     14.4668340666
 H      5.8422861009     18.0811427569     14.7140692398
 H      5.6902338282     16.9881113149     13.6176478182
 O     16.1267246073     -0.1177427316     14.1038178921
 H     16.7159512310     -0.6259064814     13.5211001870
 H     16.4185502211      0.8059417410     14.0084306785
 O     17.4095379763     23.4821388903      2.0998474433
 H     17.3029498478     24.2297286741      2.7108886389
 H     16.9186750917     22.7382993554      2.4957939318
 O     28.2381560251     13.3317438142     11.3564775515
 H     27.6637359213     14.0147230246     10.9589345772
 H     28.5016315077     12.7399628547     10.6323906858
 O     15.0696965099      6.9227970841      5.1591811632
 H     15.8521940397      7.1984128634      4.6529064987
 H     14.4144097282      6.6621769283      4.4880710076
 O     19.4959365809     17.3706010935     10.2797107684
 H     20.2041597065     16.9370756926     10.7903573559
 H     19.9667544893     17.9084160010      9.6188482155
 O     -0.7094356740     -1.3851254805      1.9255042476
 H     -0.8967871280     -1.8145974860      1.0728286361
 H     -0.7135803484     -2.0955696419      2.5906995391
 O     -0.5524609668      2.5983586469     -7.6231721431
 H      0.2599573324      2.6232176086     -7.0834364311
 H     -0.3670442062      3.1724418758     -8.3874460068
 O      0.0294836955      3.2195311207      1.7156621856
 H     -0.5920977356      2.5170650044      1.9827817182
 H      0.5369689002      3.4514184240      2.5153465007
 O      6.7721158547     -1.7487273639      3.3722185200
 H      6.7262661458     -1.8247025617      4.3429716029
 H      7.5495899476     -1.1756599233      3.2358797041
 O     23.1852729062     15.6331012229      9.3775770359
 H     22.8351225871     14.7396519198      9.1628678677
 H     22.6957588303     15.8762109510     10.1852421876
 O     19.0567533266     10.5515139878      8.6179008890
 H     19.3553374211     10.8409985402      9.5066523682
 H     19.8349197063     10.4774226925      8.0350008434
 O     22.2024638562      9.5350611981     11.9522582443
 H     23.1093046637      9.7035862223     12.2725336004
 H     21.7052463151      9.1780144335     12.7109667141
 O     11.0789629339     18.9916489525     10.7746161597
 H     10.5653685635     19.5897071532     10.2191896562
 H     10.3908466284     18.4729891663     11.2284047948
 O     12.2267577169     -1.5614761722     16.8401356238
 H     13.1725521789     -1.3378617862     16.8291548177
 H     11.8014076892     -0.8230759952     17.3168539861
 O     14.3018920892      7.5008410203     -5.0286790036
 H     13.3821224485      7.1802598526     -5.0212557046
 H     14.8443984505      6.7325803795     -4.8482231754
 O     11.5362836764     17.6603088179     -1.3992567403
 H     11.3611778585     17.4009957747     -2.3193711316
 H     12.4433627030     17.3472804892     -1.2364828763
 O      9.1858004195     -0.0718231711      3.3453462378
 H      9.3814159732     -0.8171661831      3.9453165278
 H     10.0584185436      0.2800748581      3.0931325040
 O     24.7288566622     15.9481682648     15.3337219064
 H     25.6551930791     16.2298249117     15.4109120183
 H     24.6238190717     15.1767397518     15.9167295947
 O     16.6489389599     13.1967051089     -0.0697552859
 H     16.1442348154     12.4042567407      0.1936717421
 H     17.4944283537     12.8661476917     -0.4194953904
 O     12.2099726016      8.4392849398     18.6140629453
 H     13.1272296231      8.6216355904     18.3321945035
 H     11.6863725175      8.5543338528     17.8000420283
 O      0.9538771703     12.9804119299     -3.1897133471
 H      0.6585668603     12.1657488029     -2.7401774809
 H      1.6909058176     13.3189197155     -2.6462535705
 O     10.1732254080     14.0915595827     19.7187627392
 H     10.8121478844     13.8124663521     20.4010759560
 H      9.3742560192     13.5824625676     19.9515756509
 O     20.7713505924     15.7700526930      3.1568817996
 H     21.0945133373     16.5251533304      2.6334731932
 H     20.7076854316     16.1296964844      4.0640853961
 O     10.6346865814     -3.4926795001     10.7826077979
 H      9.6627787598     -3.4131237063     10.8064246405
 H     10.8381658226     -3.8004867805      9.8806719071
 O     20.1328308369     13.3530092548      1.7712237273
 H     21.0561368468     13.0818718511      1.6055209654
 H     20.2615639850     14.1489455829      2.3232212933
 O      7.3632693468     19.9822960787     -1.2662645222
 H      6.7933347249     20.4546002561     -0.6373635203
 H      8.1165595576     19.6607475140     -0.7403579930
 O     19.0201284369      7.2341742295     20.2621994577
 H     18.4360245212      6.9396481256     19.5382410069
 H     19.3949590335      6.4436656796     20.6449012950
 O     -1.4993438493     17.6475849982      7.0982350683
 H     -1.2208585897     18.5154733307      7.4469024373
 H     -2.2571504488     17.3864271476      7.6528131103
 O      1.9968963756      0.2404239173     -3.9835760358
 H      1.9451865167      0.9256877169     -4.6746417816
 H      2.0066874620     -0.6174253531     -4.4465798697
 O     18.6197275514     16.2874349881     15.5245968068
 H     19.0316982058     16.6336711097     14.7150270338
 H     18.3434421353     17.1066271304     15.9671228073
 O      0.7843789381     10.8365211508      1.4149021636
 H      1.3280801646     10.0524973606      1.6127440679
 H      0.5178766294     10.7283531923      0.4817771895
 O      4.2964863639     10.8320948629     14.1699757769
 H      4.2564423403     10.5558024755     13.2328907484
 H      3.3614681320     10.8872009021     14.4396522651
 O     13.5301068965     -0.4210281121     12.7197305440
 H     13.5628086486     -1.3660669575     12.4769078389
 H     14.3777139003     -0.2652023013     13.1731394605
 O     -1.1469541080      7.3216538649     -1.5610149434
 H     -1.3032937247      8.0229662698     -2.2173810820
 H     -0.5253116214      7.7051717995     -0.9174558901
 O      6.5763973593     21.8535221546      3.4164451722
 H      5.9392230457     22.1463654414      4.0922889331
 H      7.2384034244     21.3473631545      3.9254551713
 O     18.8522407089     10.6346625889      2.5314654250
 H     19.3761883250     11.4446619227      2.3826075552
 H     19.3976537584     10.0351197144      3.0728756970
 O      3.1517299557     -2.3311317927     16.8950745129
 H      3.5837917749     -2.5513516831     16.0497671450
 H      2.2968051638     -1.9264972092     16.6584201757
 O      1.7877780610     -0.7901822826     -1.1960611128
 H      1.6626818832     -1.7517518327     -1.3048324359
 H      1.7743251315     -0.4187281237     -2.0976820181
 O     12.4392723164      7.5522188193     16.0274864590
 H     12.6434846632      6.9349926831     16.7534471223
 H     12.9028073872      7.2141624779     15.2316305683
 O      7.1180307281     14.4349254480     17.9668491053
 H      6.3099857993     14.9234886476     17.7268451146
 H      7.6469303563     14.4517897540     17.1470868868
 O     17.2136226871      9.0797980050     21.4345028605
 H     17.7734018624      9.8624984786     21.5775892225
 H     17.8413315276      8.4033276120     21.1263622438
 O     14.3574439675      4.6081785324      9.3266127096
 H     13.9297691638      5.3164535686      9.8463631720
 H     14.9368007501      5.0671280020      8.6975484857
 O     -1.7754901250     10.1788818501      1.3525614511
 H     -1.0013495820      9.6097897890      1.1536951368
 H     -1.4100452916     10.9586557960      1.8185750031
 O      1.5478600818      9.5718722639     -8.1237752894
 H      1.8612870727      8.9179375235     -7.4712276184
 H      2.3262472601      9.6704746341     -8.7044124223
 O      8.6039728486     17.3552736146     16.7587444271
 H      8.4422666018     16.4785259211     16.3532975809
 H      7.9090393035     17.4620300494     17.4327190869
 O     14.8775385377     11.0582471542      0.6132101942
 H     13.9628508356     11.3765070090      0.7387974994
 H     15.1419476353     10.6419164497      1.4537728226
 O     24.6293571877     14.2113520635      3.2363613306
 H     25.0459404291     14.3451516434      4.1082413019
 H     25.1252649773     13.4915798493      2.8074669888
 O      1.6510216740     -0.8608678128     13.1698496722
 H      1.5391371238     -1.7538636954     13.5359824465
 H      0.8997960335     -0.3393760830     13.5002969578
 O     26.0183586721     10.0092884182      4.9979579496
 H     25.6009290829      9.6783213207      4.1802104307
 H     26.7127494036     10.6053387962      4.6624899182
 O      4.1487051391      9.7887425372     -9.5031647785
 H      4.9336266045     10.3303953665     -9.6933610968
 H      4.5284337591      8.9617417196     -9.1432563128
 O     11.9059627097     12.9696164256     21.9124568546
 H     12.3475946105     12.2503417126     22.4044973657
 H     12.0721923206     13.7597243046     22.4554824952
 O     -5.9522137136      6.8287697858      3.2629424787
 H     -5.9702408572      5.8686526353      3.4013311756
 H     -5.0030259162      7.0271006674      3.3697879775
 O     14.3278816770      4.7199486878      1.1580528950
 H     14.1986873565      5.4598370060      0.5383015637
 H     13.8539198732      5.0221380074      1.9543461974
 O     11.0507218389     -2.3993814754     14.2867794604
 H     11.5389102062     -2.1888823405     15.1037718011
 H     11.3731218662     -3.2644530753     13.9785795808
 O     20.9470537323     18.9810375869      8.3559522664
 H     21.8641458409     18.9054457546      8.6821116002
 H     20.8853442792     18.4334214864      7.5472507204
 O     15.8964090884     17.2280973485     16.7812922239
 H     16.0588947164     16.6480370336     17.5478228462
 H     15.0170599394     16.9520946907     16.4686287047
 O     23.3769248581     10.9390029810     14.9249560480
 H     23.1610871822     10.0610266326     15.2844697902
 H     24.2900992135     11.1046276963     15.2197923845
 O     12.2143629234      3.6038191599     -0.8021788359
 H     12.8497416250      3.8484177588     -0.1039699727
 H     11.5453145526      3.0342906134     -0.3758257234
 O     -2.9887149681      2.3686306339     10.2608917601
 H     -2.7222700820      2.3891818654      9.3236011952
 H     -2.1420543791      2.3823022721     10.7448194705
 O     -1.6464417862     12.2217187075      9.4674603714
 H     -2.4238462749     12.7378947948      9.1969419838
 H     -0.8734257950     12.6924221847      9.0990717087
 O      2.0370604824      6.3466162769     -8.9424282632
 H      2.2913345157      6.8211612819     -8.1274756612
 H      2.2770516899      6.9322200701     -9.6848042711
 O      6.8760715097     -1.7827839453      6.2770701132
 H      6.4605135448     -1.2230725291      6.9570771682
 H      7.0162000515     -2.6071660721      6.7802538641
 O     11.0976361634     16.3508138402     17.8756200207
 H     10.2453599072     16.7618833735     17.6507250463
 H     10.8766608289     15.6465362146     18.5121890893
 O      5.1361459781      6.9994238012     14.2129046964
 H      4.2865685496      6.7146912715     14.5975334170
 H      5.3661934701      6.2867373813     13.5817099166
 O      6.4809344218     -0.9043568854     15.0514494591
 H      6.6800708893     -0.1307034083     15.6121122952
 H      7.1864069521     -1.5491141688     15.2586594230
 O     13.9685459465      9.8708238043     -3.2252351456
 H     13.9688619020     10.6168731351     -3.8492767538
 H     14.1126944352      9.0843050860     -3.7828950408
 O     15.7003721598      9.7771580681      2.9930030734
 H     16.3527077858      9.0888149985      3.2042131309
 H     15.5930185832     10.2790967545      3.8271324002
 O     21.6477862196     15.9398924457     11.8071893972
 H     21.5458548267     16.1695231674     12.7490547237
 H     21.0860987467     15.1519188286     11.6624851184
 O      7.5709830314      1.9514235744     -8.7608079184
 H      6.9167511047      1.5989594349     -8.1303804206
 H      8.4281479165      1.6188997299     -8.4539676666
 O      9.9412913561     10.0308978851     19.4662705065
 H     10.4642536024     10.1427153995     18.6481284571
 H      9.0863438006      9.6364442613     19.2102026066
 O     11.7142398597      0.7643582185      2.2842036294
 H     12.1898163143      0.6509273926      3.1268459247
 H     12.3704503930      0.5176709099      1.6103965223
 O     -1.2643866392      8.7104665976     -8.8816300493
 H     -0.3902224371      9.0164113851     -8.5762579172
 H     -1.8595629337      8.8215444876     -8.1179524526
 O      7.7262168079     -2.2807863481     -3.2807694484
 H      7.2020253003     -2.7423742965     -3.9568974909
 H      8.5324014069     -1.9771533399     -3.7308511955
 O     12.7302740496      9.5974244908     -0.6479210043
 H     13.1838375176      9.7652034266     -1.4936088202
 H     12.5084696363     10.4788982249     -0.2887443362
 O     13.5087082860     18.9835681904      0.7711112039
 H     13.7227525040     19.7500011150      0.2135315869
 H     13.6842460106     18.2189919518      0.1888943542
 O      8.4082901623      3.6957798051     -1.8186551948
 H      7.8127057633      4.3549294113     -2.2217378624
 H      8.8607227497      4.1600243114     -1.0920975155
 O      3.8189292978     17.0284010347     -7.4419559823
 H      3.8809487992     16.0611512112     -7.5372109942
 H      4.7098258881     17.3049467494     -7.1623182019
 O      0.0257318503      4.1081301549     13.9869171330
 H      0.2510737827      4.4055676351     13.0827176889
 H     -0.8858256641      4.4174852971     14.1329201005
 O     -2.5670892341      5.7644917003      9.5829454279
 H     -2.6379249122      6.5711637316     10.1267307830
 H     -2.1386120987      6.1077978836      8.7660873091
 O     -1.4964519856     15.0878412511      9.1225309641
 H     -1.2912031458     14.8727294923     10.0508102005
 H     -2.2886293787     15.6528397378      9.1314897312
 O     -3.2690073450      7.0952902603     -4.3364339152
 H     -4.1577650355      6.8655661646     -4.0630103906
 H     -2.7378026431      6.2920940241     -4.1873518868
 O      4.7822024620     -3.4426553458      5.5057599222
 H      5.1835838071     -3.6661675431      6.3652265758
 H      4.6507855299     -2.4769421313      5.5529976920
 O     13.9428220547     13.8310831912     -1.0541738521
 H     14.8562343025     13.6512374442     -0.7770460659
 H     13.3929608553     13.2369754714     -0.5068307191
 O     16.0655714209      6.1071385902      7.6835941711
 H     16.9088467096      6.5767083488      7.7654421875
 H     15.7038642760      6.3830402698      6.8258016832
 O     25.0640532790      9.8661131082     12.6087276749
 H     25.3423614631     10.7934581957     12.7251326884
 H     25.5042637082      9.5739712576     11.7889773817
 O     -1.8740891155      9.5466428848      8.7220389842
 H     -0.9493743167      9.4602711997      8.4214777453
 H     -1.9569152563     10.4913894412      8.9215542311
 O     15.0354992890      6.5128067295     16.5009158389
 H     14.6025611738      6.5329587640     15.6124288782
 H     14.3520292811      6.2032536474     17.1228667245
 O     -1.7921759458     16.8412820795     -4.1779277592
 H     -1.4420838635     16.3402395957     -4.9358152943
 H     -2.4195057382     17.4925057191     -4.5296417478
 O     19.6796798360      4.5712782938     17.0676061835
 H     20.0247336692      5.4409962334     17.3370669517
 H     19.4419416256      4.6713495312     16.1258766666
 O      9.2320833909      6.1100828500     -7.0078455471
 H      8.2840145634      6.0071302327     -6.7929256896
 H      9.2404495642      6.1025543586     -7.9785796811
 O     20.6447100993      7.1832214885     17.7885503231
 H     20.3465287452      8.0143189510     17.3750200693
 H     21.4043890832      7.4282516601     18.3252698903
 O      6.4140914183     16.4003219404     11.8832696616
 H      6.3183696887     15.8314807637     11.0976089972
 H      7.3447698186     16.6884269297     11.9208071783
 O      7.0259361321     14.9336720481     -5.9676109001
 H      7.7114631356     14.8466140194     -5.2813607447
 H      6.9192424267     15.8893104793     -6.1171655722
 O     -0.3377143529     15.1524322599     -6.1289105261
 H      0.0125431676     15.5961290638     -6.9220801116
 H     -0.0843684839     14.2194003120     -6.2354378721
 O     14.6403407059      2.1842262673     17.0336418958
 H     15.4649239994      2.6698785716     16.8523769323
 H     14.8472687004      1.2384412287     16.9463494946
 O     13.1098128009      5.4213150768     -3.0127518184
 H     12.4113890571      5.7604498031     -3.5981544983
 H     12.6738626092      4.8249860600     -2.3752932663
 O     18.0648565393     19.1008569355     16.2961900683
 H     17.8323746680     19.7170839089     15.5797909133
 H     17.2492228349     18.6060886871     16.4973005149
 O      2.0614653322     18.8395874127     -6.0133971428
 H      1.8810256103     19.6163587457     -6.5386636235
 H      2.5879334788     18.2543886196     -6.5918380029
 O     -3.6070092919     11.7834661913      5.7334855860
 H     -2.9161343569     12.3725625022      6.0891014795
 H     -4.2333002813     12.3776051097      5.2813434158
 O     26.2721593052     15.4075952694     10.3825297144
 H     25.5777140193     15.3069303592     11.0593920077
 H     25.9035648463     16.0276700276      9.7264682750
 O     14.8695545032      7.5887145972     20.4312093391
 H     14.8654910876      8.0628012487     19.5766659746
 H     15.5972236585      8.0375714009     20.8974063675
 O     20.4643448514      8.2938114154     13.8293469709
 H     20.2550890062      8.8007325130     14.6342531633
 H     20.8392793768      7.4541996568     14.1533727430
 O     -0.0883832590      0.1617505782      9.3595800278
 H     -1.0100027211     -0.1051254491      9.5291606359
 H      0.3215498480     -0.6463833196      8.9981822253
 O     17.5056527068      7.6918996735      3.8115391776
 H     17.4209641604      6.7735033903      3.5130867818
 H     18.4569191275      7.8788410635      3.8738024561
 O     12.7953180730     18.6692584195     13.1327156962
 H     12.2607755956     18.9313184670     12.3609607864
 H     12.1525686827     18.2568513276     13.7354298332
 O      0.0877794727      4.3746786100     -9.8447291104
 H      0.7751804360      5.0094655055     -9.5701934902
 H      0.3029565935      4.1234259185    -10.7422236404
 O      2.4749713237      1.9616611057     18.4662123832
 H      1.7216794408      2.0878714445     17.8622562655
 H      2.4338919086      2.7186316496     19.0725708495
 O     20.2317445700     23.2137674080      1.1564222171
 H     20.5209812567     24.1187988469      0.9481252177
 H     19.3168406887     23.3040022843      1.4810131767
 O     12.4309062459      3.0927772327     18.4739265895
 H     13.2319317082      2.7057724237     18.0812702314
 H     12.0264376187      3.5424605671     17.7065981043
 O     -1.1505828799      5.6086828459     11.9229402966
 H     -1.5714913557      6.4768160314     11.7896150734
 H     -0.9081650529      5.3159276885     11.0171680422
 O      3.5986258424      8.2183274900     16.0822572572
 H      3.5183500743      9.1089276071     16.4685758185
 H      4.5687994434      8.0946476907     16.0506152829
 O     17.1244083953     20.3979079132      0.2907772446
 H     16.8088986416     20.6079520961      1.1901519168
 H     17.7018748262     19.6278148235      0.4140099838
 O      8.4098974703     12.8678142094      4.8080510581
 H      8.2266752924     13.6662660695      4.2738950294
 H      8.2850168494     13.0986820187      5.7494761368
 O      7.7842111300     18.3869634477      6.5622042732
 H      8.0662813188     19.1320415027      5.9996900270
 H      7.2145574792     18.7877839470      7.2419009081
 O     13.7998540748     16.5344900362     21.2269720075
 H     13.6397860767     15.9526164426     20.4585701681
 H     13.6372027966     17.4236448245     20.8875236260
 O     23.3716964101     21.2631609082      7.9815150303
 H     23.6170463515     20.5610497219      7.3522755874
 H     24.0667418165     21.2523127645      8.6622241370
 O     -1.0010587102     21.6316318768      4.6877323777
 H     -0.7433336873     22.5481531107      4.5021990943
 H     -0.2259978010     21.2550537757      5.1441041544
 O     25.3055291912     17.8825288608      1.2789594046
 H     26.0148901840     18.1336903176      0.6874298802
 H     25.3150599135     18.5385043474      2.0011378889
 O      4.0142327760     -3.5065705956     -2.9720503674
 H      4.6551619748     -3.5154207994     -3.7064502721
 H      4.4967442389     -3.9397170843     -2.2431054429
 O     -0.5138328627      0.8895670608     14.1293035189
 H     -1.4339554478      0.6227572051     14.1738112726
 H     -0.4494967202      1.3993827501     13.2994120029
 O     10.1554390098     -1.1887534164     -4.4614070887
 H     10.0654358997     -0.2285322031     -4.6076641520
 H     10.6967839271     -1.2436931014     -3.6573780013
 O     13.7793857136      0.0206862222      0.4284912216
 H     14.3986241343      0.7659346047      0.3254458361
 H     14.3053542252     -0.7724358494      0.3299850372
 O      4.5315304709      0.2201943568     17.4256800100
 H      3.8366435226      0.7600232177     17.8441278842
 H      4.1256050025     -0.6552518869     17.2978047661
 O     14.0609573974      1.1788609456     10.0674499179
 H     14.4389016946      1.8203194459     10.6956387888
 H     13.9790088333      1.6787341122      9.2334830187
 O     15.2597119433     13.5000974437      8.1904583086
 H     15.4015704306     12.8855997366      7.4406612526
 H     14.3310493217     13.7578749773      8.0502547272
 O      4.5662062871     -2.9394301707     14.3114316932
 H      5.2044658251     -3.5939783023     13.9804891832
 H      5.1427582086     -2.1841815441     14.5329377963
 O     21.1808869729     12.5711808895     19.8084472791
 H     21.1444164952     13.5313121284     19.9705811557
 H     21.2746920129     12.4655938265     18.8447333726
 O     -3.1251732765      7.4048103436      0.6694295636
 H     -2.2120176760      7.2739536892      0.3575657831
 H     -3.0690080939      7.2894088875      1.6342233479
 O      7.0159459320     19.5386872737     15.4494613667
 H      6.7888091142     20.2055437202     16.0955221998
 H      7.5901328900     18.9012513689     15.9107042411
 O     22.0566161381     20.9850969550      0.8161772408
 H     22.5148586010     21.1118700782     -0.0113892430
 H     21.4194268051     21.7190830491      0.8740264549
 O      4.5306463216     -3.7348229692     10.7644409919
 H      4.0137521411     -4.3633115577     11.2739698696
 H      4.2448839568     -2.8428250708     11.0434362223
 O     15.9150246322      7.0900807324     10.4073120532
 H     15.0106905617      7.0155855304     10.7533587404
 H     15.8618286544      6.7523726040      9.4940911824
 O     16.9150310298      3.9899979172     16.4923773050
 H     17.5684085190      4.1405971187     15.7875659287
 H     17.3823833261      3.5037534566     17.1948399226
 O     14.6793975061      4.3425741555      5.5946325899
 H     14.0400990687      5.0574399164      5.8054644099
 H     15.3358502528      4.7485484987      4.9962740616
 O     -0.3400323528     20.0511804495     -0.5327548421
 H     -0.7394076922     20.1641499836      0.3496477091
 H      0.5423615257     20.4527095259     -0.4450843653
 O     26.2093669628     10.8290174825      7.8861586552
 H     25.2573639463     10.9674614246      8.0665604524
 H     26.2235000539     10.5272327425      6.9594218696
 O      0.2610151908     18.8680028469     -3.6781458263
 H      0.7732965596     18.9177187997     -4.5056962312
 H     -0.4202208711     18.1926646752     -3.8423491045
 O      2.2605662273     12.2881850632     -9.1208063067
 H      2.8676609594     11.5397566434     -9.2743747762
 H      1.8327830849     12.4577621305     -9.9584667720
 O     18.7317899794     15.3700364817      0.0158941657
 H     18.9500337662     15.1718377757     -0.8967516778
 H     19.1864879463     14.6986684933      0.5559546664
 O     -1.3491927967     14.6028006231     -2.4417440893
 H     -0.6415445672     14.0871854294     -2.8704943095
 H     -1.5522519324     15.3208481758     -3.0619493937
 O     15.9174319547     22.8108604502      8.3569075642
 H     15.2947811339     22.8338256862      7.6104450879
 H     15.4701894788     22.2343483693      9.0002621174
 O     -5.3042628469      4.9890478430      8.8071324472
 H     -5.9605089365      5.5799430755      9.1735453922
 H     -4.4336535006      5.3380715556      9.0744885873
 O     -3.6248558524      7.4678163167      7.8488204784
 H     -2.9863831116      8.1333291572      8.1663463394
 H     -4.1240080153      7.9571034236      7.1747954083
 O      0.3450008524     -1.0376688946      5.7731285098
 H      0.5748519942     -1.4497168782      6.6246731069
 H      0.9027132632     -0.2378328673      5.7364667307
 O      7.2151759596     -3.7296446214      1.2159877724
 H      8.1805680197     -3.8367720810      1.2668549622
 H      6.9959853328     -3.1766440973      1.9870078200
 O     14.6411518814     20.9655509012     10.1115233802
 H     14.2334853331     20.1104409093      9.8831295421
 H     14.1551741474     21.2829973443     10.8907020707
 O     10.7732173567     20.0984083623      2.6947357120
 H     10.4654377566     21.0135631500      2.5549745486
 H     11.6166276206     20.1661886321      3.1807472614
 O      9.5866122953     11.1961314295     22.3603395986
 H      9.6752672067     11.0902736291     23.3195556354
 H     10.2935413513     11.8295018925     22.1346664192
 O     12.1846181686     -2.1928786731      6.1147829903
 H     11.3295737487     -2.2901041929      5.6585281253
 H     12.0688246857     -1.4413206160      6.7286617900
 O     -1.1206554040     -2.6183569471     -0.6268615644
 H     -0.2993752384     -3.0331671933     -0.9470697882
 H     -1.6906711505     -2.5114939870     -1.3846936961
 O     24.6838333692      7.6172974050      6.3235619417
 H     25.3071205063      6.9005113918      6.4218566777
 H     25.1869867598      8.3730158830      5.9643760198
 O     11.5763378676     -5.0569161736     13.1108659621
 H     11.2054218535     -4.6387932871     12.3107875240
 H     11.4288012316     -5.9965561865     13.0224809466
 O      6.3164340061     19.7097659862      8.9165236498
 H      5.8170700516     19.4242108933      9.7025210227
 H      7.2456974755     19.5233336719      9.1297772907
 O     -3.6956595757     17.3975268449      4.2855844108
 H     -3.6414522412     18.3163943946      4.5996876110
 H     -3.7098447169     17.4708301173      3.3140677778
 O     20.1474545022      9.7294302448     19.1511874712
 H     19.7722980977      8.9176986247     19.5424559310
 H     19.4133800099     10.1731187248     18.6773784259
 O     14.7513140562      9.7295959513     -6.9283291400
 H     15.3963819385      9.4754665789     -7.5844097892
 H     14.6385758694      8.9650344541     -6.3350528289
 O     24.8658814901      9.1030600662      2.2543616623
 H     25.1754654632     10.0064494012      2.0457716174
 H     25.3930837753      8.5186326854      1.7121164849
 O     18.1339568741      7.8142365564      8.5351046139
 H     18.4626216396      8.7253061255      8.4667639012
 H     17.4987657006      7.8473540775      9.2734022430
 O     16.9281176542      2.6265195288     13.7455298900
 H     16.4497829904      3.4661020147     13.8789330352
 H     17.4579212607      2.8262107467     12.9563129830
 O     10.7430039434     22.0574925964      6.7285258898
 H     10.8146496402     21.0998607638      6.9142618312
 H     10.3336993382     22.4657880216      7.4904134220
 O      1.1076248648     -2.2619537257      8.2814968836
 H      0.7934693363     -3.1122350643      8.5834029918
 H      2.0786829473     -2.3338100099      8.2538623624
 O     -3.8206609618     12.9585179129      1.9585010061
 H     -3.7287823161     13.5655794111      1.2072477573
 H     -2.9015476605     12.8119728963      2.2501426378
 O     10.0238094605      0.9046406449     -7.6197463325
 H     10.1050378853      1.2210997100     -6.7025667197
 H     10.3311413172     -0.0155163102     -7.5991308837
 O     15.0763509338     -0.7376541816     16.7270266975
 H     15.4388733338     -0.5980407140     15.8332841709
 H     15.7393232115     -1.2336905746     17.2042437637
 O     13.6397033867     22.5048783550      6.1825002543
 H     12.6861180255     22.5707949919      6.3589150825
 H     13.9874033336     23.4087199064      6.1311206102
 O      1.9050066153      1.4560410170      5.7474438646
 H      1.5700715833      1.8773264918      6.5639645219
 H      1.9140255171      2.1956654911      5.1120651603
 O      2.6194119889      8.0871447332    -11.3261854353
 H      3.1269226682      8.7256044954    -10.7946636899
 H      3.0922810286      7.9976451524    -12.1508653504
 O      1.6822937179     -3.5450651048     14.2099124622
 H      1.4769574993     -4.4550305359     14.4100667712
 H      2.6535280953     -3.4513555527     14.2533386869
 O     13.2136236409     21.8696699202     12.4704300216
 H     13.6773134181     21.7570786808     13.3192943416
 H     12.5256851953     22.5145683126     12.6273687230
 O     -4.1330210027      3.8415942400     -7.5480734982
 H     -4.8858542902      3.7154096042     -8.1241590313
 H     -3.5533083039      4.4800520012     -7.9985717030
 O     10.2935520954      6.4827478329     18.9964198062
 H     10.5774314326      7.2550194520     19.5116627456
 H     10.0344619680      6.8681204977     18.1366107071
 O      0.3060729119     10.3112604708     10.5293136189
 H     -0.4084165003     10.9243250539     10.2815016144
 H      0.9816195455     10.4419438222      9.8232288528
 O     22.9675891379     12.7775196145      1.4646335112
 H     23.1245565722     13.6949145123      1.1749169990
 H     23.8755587272     12.4324992439      1.5624925499
 O      8.4563066107     -3.1733976546     15.3022920571
 H      9.2817295474     -2.9167514505     14.8525800143
 H      8.7489376470     -3.2896636490     16.2211030081
 O     20.1997582585      8.6014324889      4.2138502433
 H     21.0693121301      8.2176818522      4.0242166091
 H     20.3546568997      9.0862619550      5.0431893071
 O      4.3419127050     18.3485490778     -4.2368364788
 H      5.0755935603     18.2182457899     -4.8618109111
 H      3.5863500052     18.5704126896     -4.8091555538
 O     16.0877805828     15.8341399581      1.0296954510
 H     16.9515464842     15.5491935093      0.6893222232
 H     15.6162605724     15.0252075225      1.2945365203
 O     20.7922124720      5.0862909680     11.9495321255
 H     21.5172141997      4.5598559010     11.6076730537
 H     20.8028845615      5.9111327304     11.4295850600
 O      8.9870266596     16.8202475068     19.9793719181
 H      9.1348886254     17.1349173951     20.8711039762
 H      9.3192493039     15.9041346948     19.9468602676
 O     18.2260230636      3.7101540265     11.4456668660
 H     18.3085777170      4.6795185790     11.5102352949
 H     18.5802126482      3.4633425031     10.5925946645
 O      9.7544867411     -0.7430247417      0.4376354967
 H      8.8826553717     -0.9509655662      0.0528457907
 H      9.5692155672     -0.5765985336      1.3815893215
 O      3.7659001191     10.8405823432     17.3901759217
 H      3.2320849450     11.0169114270     18.1668036671
 H      4.6818683143     11.0819842221     17.6317876584
 O     10.1517742730      4.0879073734     20.5827224680
 H     11.0154290539      3.8705347922     20.9613254426
 H     10.2747654773      4.9404957527     20.1267829803
 O     -4.9598967673     10.4278635397      2.8591678819
 H     -5.4355064083      9.9369430351      2.1645225151
 H     -4.5580876854     11.2056449590      2.4318436808
 O      1.1507582234     -0.0390343727     -7.6214554789
 H      1.3386185862      0.7508729706     -7.0796471492
 H      0.1992427403     -0.0721277090     -7.7245177116
 O     -2.0010992649      1.1807844125      2.3322468213
 H     -2.7409961852      1.1408963552      1.6989869323
 H     -1.5388446012      0.3340985012      2.1870296057
 O      9.8858481624     -3.1785593622     17.8735015740
 H     10.7075847156     -2.7265569767     17.6047389327
 H      9.9034792782     -3.2230094439     18.8287771460
 O      0.6205307492     -0.9919102431     16.2774421961
 H     -0.1276904830     -1.2366767302     16.8208518248
 H      0.2750162515     -0.3601814272     15.6195555498
 O      1.1975955708     13.8614011225     14.4348862955
 H      1.9687049723     14.1339545222     13.9043717774
 H      1.2392183639     14.3795934747     15.2419275426
 O     24.3778624059     15.0647279981     12.5908245080
 H     24.5187854783     15.3946909401     13.4965266937
 H     23.4935507903     15.3963608045     12.3507498825
 O     -3.8497684747     16.7989460242      8.7292925703
 H     -4.6072291237     17.1791774940      9.1687415779
 H     -4.1948125287     16.3742616168      7.9206310102
 O     -0.1975532705     -3.3132605978      4.0086565495
 H     -0.0537295563     -2.5999818773      4.6561456725
 H      0.6421544963     -3.8029250508      3.9764090819
 O     13.8641642492     17.9595133507     18.8095390869
 H     13.4690743357     18.4915501056     18.0966420010
 H     13.6153028543     17.0293951627     18.6442340074
 O      6.5686769678     11.3853173248     -9.9074355140
 H      6.7362931124     12.0663922967    -10.5545823193
 H      6.4843239792     11.8363755271     -9.0467136022
 O     -3.2345951685     14.7469384580     -0.2751026111
 H     -3.0271275300     13.9392780392     -0.7782127182
 H     -2.7520661055     15.4755177346     -0.7029858878
 O     26.4384082291      8.7510466391     15.0100171175
 H     26.6719605134      7.8292483400     14.9395162279
 H     25.9889458218      8.9952766313     14.1805743901
 O     27.5150238944     16.7477632805     15.2528123483
 H     27.7871930980     16.7562979219     14.3188157120
 H     28.3061802417     16.8776658529     15.7714298167
 O      5.9975646334     -3.6526936882     -5.2159964161
 H      6.0616809845     -3.8867555558     -6.1386876648
 H      6.1687023100     -4.4783056226     -4.7230621765
 O     -2.7758993833     11.9793354126     -1.2467166037
 H     -3.3858620396     11.2726366991     -0.9736970219
 H     -1.9115300599     11.5326376651     -1.3133822417
 O     26.7101391896     17.1472609376      4.3875938195
 H     25.7770006512     17.1795223738      4.1022958943
 H     27.0210345088     18.0539473012      4.3267670074
 O     -5.4871018674      3.9891491088      3.8744776120
 H     -6.1014476142      3.2632673759      3.7866391389
 H     -5.1082171913      3.9173213440      4.7698698586
 O     -3.1734878171      8.8833585445     -6.7012186359
 H     -4.0590448751      9.2272074364     -6.8066361482
 H     -3.2125474946      8.2573175899     -5.9565944464
 O     -3.2213263179      5.3025596695     -1.1962263644
 H     -2.5406875991      5.9758345141     -1.3855700957
 H     -3.7929422611      5.7311149341     -0.5486234322
 O     -3.4916055867     17.6065490870      1.2577196365
 H     -2.9901350870     17.5386736501      0.4227679307
 H     -4.3919878845     17.7887952498      0.9804024561
 O      0.0469734730     24.2033912929      4.0308658201
 H     -0.1297695934     25.0954328118      3.7428164698
 H      0.9897767586     24.0321706444      3.8614917060
 O     28.1644357877     16.3739968624      7.3061799814
 H     29.1005877074     16.4928743313      7.4498437155
 H     27.9544691659     15.4558278543      7.5554391217
 O      3.3830229935      3.1324339746     -8.5749723143
 H      4.2281206089      3.5820180084     -8.7511339498
 H      3.4991106168      2.2188098452     -8.8923292050
 O      8.7753494044     20.6056147701      4.9176424137
 H      9.3502211706     20.3190799561      4.1857838446
 H      9.3468931589     21.1737413574      5.4627710217
 O     13.0148236526      0.4134811344      4.8301670270
 H     12.2520096769      0.8719953343      5.2306090789
 H     12.9968653105     -0.4782730012      5.2016253447
 O      8.9531595507     -2.3369668561      7.8544476435
 H      8.9505690004     -1.6067835623      8.4994317764
 H      9.6984762385     -2.9243492497      8.0810190146
 O     -1.0032678951     18.1231899814     10.2256233874
 H     -0.8444761739     18.8448955926      9.5894961334
 H     -1.6168722035     18.4716496344     10.8715354816
 O      7.8878579353     19.2738269763     -8.3954666422
 H      8.2196709961     20.1687260664     -8.3732689651
 H      8.0599509592     18.9328538105     -9.2704801273
 O      5.5593911653     21.0442003965      0.7101474383
 H      5.7829542633     21.3373021340      1.6105777802
 H      4.5981248033     21.1536597976      0.6136250228
 O      2.3943964532      4.4329098937     19.9141192774
 H      1.7903525343      4.9065989205     20.4815836582
 H      2.9870241589      5.0969331347     19.5182901158
 O     -3.9231109965      4.3451341247     11.9704471310
 H     -3.4592872457      4.7895700433     11.2374647466
 H     -4.1339557055      3.4701159772     11.6217494004
 O     11.0942248320     16.6507334388     -4.0350903062
 H     11.3572620734     16.9968482781     -4.8845697430
 H     10.3639983426     16.0319738059     -4.2066316238
 O     11.9739025914      8.0435529380     24.1486376272
 H     11.7843805165      8.2583472698     23.2173529079
 H     11.3790315905      7.3379328782     24.3964979988
 O      8.1060882610     12.2450091663     20.4075031228
 H      8.6919059661     11.5038318765     20.1614648514
 H      7.9089811381     12.0957173823     21.3384287438
 O     20.0845075378     10.8966945631     24.3000283221
 H     20.6634729822     10.1394066034     24.2188945097
 H     19.7516687736     11.0920333573     23.4073108277
 O     13.4728507431     -3.1388710186     11.8344245900
 H     13.8750724654     -3.9946926000     11.9810473829
 H     12.5866200865     -3.3116327938     11.4660927931
 O     26.1296639825     11.4936517339     15.8229769994
 H     26.3674349803     10.5614986789     15.7039557184
 H     26.2526359225     11.8995047010     14.9452712943
 O     16.0224031371     -1.0846299707      9.8787006240
 H     15.9329980073     -1.4569619230      9.0033577090
 H     15.3834493115     -0.3520298166      9.9328115710
 O      2.5418136500     -4.5633170731      3.7951443387
 H      2.4471697230     -5.4676245027      4.0983144128
 H      3.2597585166     -4.1968395667      4.3435141074
 O     13.6500196336     14.1732025454     13.5801149894
 H     14.3011319529     14.3453414577     12.8750353616
 H     13.6248902402     14.9358301305     14.1870092052
 O      6.7804944485     -4.6429646781     13.3984293763
 H      7.3572238772     -4.1955289901     14.0475943427
 H      6.8974386334     -5.5795931414     13.5475264387
 O      5.8492491285     14.7159232372      9.5791725711
 H      4.9339049923     14.4018422724      9.4660556916
 H      6.4018203175     14.1615351952      8.9984221784
 O     10.9295906528     12.4319948498     -5.2284809403
 H     11.3252276289     13.1487752041     -4.7029383779
 H      9.9656432959     12.5369900082     -5.1654140445
 O     21.4124859711     23.4092197772      7.8261414308
 H     20.6461059173     23.2293421398      8.3978500781
 H     22.0596588123     22.6983199207      7.9762318630
 O      8.4016679471      9.3250906447     -8.9166384929
 H      7.7988695114      9.9840523270     -9.3031547707
 H      9.2832296151      9.7250270789     -8.9357509659
 O      0.5504102268      8.2795654433      0.5755479617
 H      0.1107566566      7.5387217908      1.0341922978
 H      1.4300614951      7.9277955101      0.3324012353
 O      6.5458414738     -4.1256825422      8.0532922249
 H      6.8629051233     -3.7699393192      8.9052934314
 H      6.6430822852     -5.0753564725      8.1380749475
 O     19.9940506298     20.6276195012     10.5121301313
 H     20.2321148194     20.1368233249      9.7034044139
 H     20.5956113529     20.2472256356     11.1736167431
 O      5.4729814934     -4.9229588110     -0.7897253550
 H      4.6749401958     -5.0976633322     -0.2621485364
 H      6.1028064358     -4.5736571746     -0.1369496179
 O      4.6976978951     18.6180936036     11.1980506660
 H      3.8959899166     18.3645157021     11.6878896342
 H      5.3291226176     17.9131563043     11.4308529840
 O     21.6993929679      5.8130043712     14.9879080597
 H     20.8395565940      5.4239726807     14.7452303568
 H     22.3093617086      5.0788362387     15.0402669302
 O     25.4890017637     17.3038780300      8.0794549051
 H     25.0866701904     17.8192867492      7.3538327238
 H     26.3863964220     17.0840585168      7.7693626761
 O      2.1174500654     -2.4379376159     -5.0720012828
 H      1.8654485820     -3.1500448397     -5.6571768911
 H      2.7337482709     -2.8185642209     -4.4176673650
 O     14.3445768560      5.6324556305     22.6033866348
 H     13.8797912024      4.8865521727     22.1845964689
 H     14.5261813845      6.2678125518     21.8874996133
 O     -0.2563508660      7.5244478256    -11.3960084018
 H     -0.5975822455      7.9202896581    -10.5724957328
 H      0.6920688191      7.7432527441    -11.4132684421
 O     13.6697686235      6.8615874180     -0.5775940339
 H     14.3541056440      7.5352523684     -0.7279462633
 H     13.5110247935      6.4616399522     -1.4500991867
 O     17.3729152004     20.8539145908     13.8872823663
 H     17.3858600883     20.1692006204     13.1914691592
 H     17.7858859408     21.6249481436     13.4616990049
 O     -4.1479034032      1.0408426403      0.3648770628
 H     -4.9453397076      0.5146130194      0.3426529746
 H     -4.1404022929      1.5564259696     -0.4594515482
 O     -2.3806267358      3.2760221315     17.0974211256
 H     -1.4479606247      3.0266993783     16.9886330588
 H     -2.5894340973      3.8142836687     16.3146223779
 O      9.4284177481     22.6852470892      2.4765429085
 H      9.5240398532     23.6098369922      2.2622046032
 H      8.4935163621     22.5433555041      2.7036542400
 O     17.3335927871     25.7059936011      3.9680663551
 H     17.6503848851     25.2949558895      4.7930771204
 H     17.6540133542     26.6055467335      3.9663497963
 O      3.8856949487     14.1853511411     -7.6433519656
 H      3.2822304622     13.5864380561     -8.1147018121
 H      4.6786103688     13.6389213691     -7.5084194876
 O     -7.6540372962      8.5613688977      5.0185890208
 H     -8.3096600091      8.0292056558      5.4622210989
 H     -7.1613954991      7.9579655816      4.4313290357
 O      7.3461288258      0.8950961515     19.0839635686
 H      6.9824860687      0.3337214324     19.7697276435
 H      7.3740577884      1.7843326995     19.4809177063
 O     17.4537441558     23.0526993147     -0.7765594636
 H     17.4417768767     22.0975552345     -0.5996948780
 H     17.3983344340     23.4256038922      0.1170495002
 O      4.9626048162      8.3822654750     20.7798303838
 H      4.4405865285      8.3606316079     21.5765764238
 H      4.5974745621      7.7097877014     20.1782225073
 O     16.5723673816      5.0539863935      3.2405141207
 H     15.9057233820      4.9992580507      2.5328428372
 H     16.9773146483      4.1737926926      3.2435002398
 O     -7.3840390209     11.2797456727      4.1842800867
 H     -7.6948971704     10.4417862958      4.5526000094
 H     -6.5964427082     11.0052164323      3.6768706845
 O     -3.4916246859     20.1487005564      5.1731968725
 H     -2.6790028071     20.6661500082      5.0295475134
 H     -4.1023619254     20.7282838853      5.6245798168
 O      1.4700975219     10.9725945640     14.8139468721
 H      0.6010450016     10.6459490933     15.0459873035
 H      1.3616029339     11.9299164474     14.6614343918
 O     15.7679170490      8.7727398292     -0.8980216684
 H     15.3665110745      9.5528477387     -0.4743714487
 H     16.7153188738      8.9223598168     -0.7660336726
 O     -4.4316057380      9.7544994792     -0.3943369072
 H     -3.8696788495      9.0278733676     -0.0723343505
 H     -5.2979155416      9.5229924685     -0.0242002844
 O     -2.0854578812     20.9197160094     -2.8764610369
 H     -1.9416048931     21.8625455657     -2.9525220465
 H     -1.5227164464     20.6228855900     -2.1376323118
 O     -3.4106853024     19.1096811709     -4.8124071696
 H     -4.2087616091     19.5144316931     -5.1436275263
 H     -3.0128103272     19.7420862401     -4.1878611905
 O     -3.3713792929      2.5049694950     -5.0176455324
 H     -3.1704320217      1.6010542130     -5.2624435570
 H     -3.6654417966      2.9354290510     -5.8398379464
 O      2.2683536998     17.4822935403     12.2739860550
 H      1.6464922643     17.9334601601     12.8403748085
 H      1.7494011283     17.1014412088     11.5396253837
 O     24.2426126018     13.4822340028     16.8336071191
 H     24.8918699516     12.7950478979     16.6076713324
 H     23.3711799726     13.0484598481     16.7985542240
 O      6.2811644668     17.8235858235     18.4514261658
 H      5.6926986561     17.1866384941     18.0072659280
 H      5.7962082525     18.1558679838     19.2042568912
 O     10.4131791428     11.0479249353     25.1000241682
 H     10.4976620023     11.1163937367     26.0468728833
 H     11.3086236692     10.9117624733     24.7401434093
 O     12.9237979007      3.3799215134     21.3228793959
 H     13.2416170246      2.5493581011     21.6744350636
 H     12.8665930796      3.2618595093     20.3549593408
 O     12.8518820213     14.0828756815     -3.6970487671
 H     13.2706783346     14.1403186879     -2.8175558946
 H     13.5744485754     13.8809663588     -4.3065906292
 O     15.1608078143     24.9427089020      6.3920572097
 H     15.0425894548     25.8269654630      6.7333693814
 H     16.1185685663     24.7605748015      6.4180871574
 O     14.2416713802     16.7400419139     -0.9699734047
 H     14.7341857302     16.8208242529     -1.7875547406
 H     14.8862861185     16.3957488353     -0.3256136136
 O     28.2288873009     16.7182729918     12.3836607436
 H     27.6174111830     16.3346507529     11.7303270687
 H     28.9638702297     17.0762702625     11.8895347450
 O     15.5921920390      2.2702832298      0.1623894692
 H     16.3418663401      2.5431431326     -0.3653089000
 H     15.1978252971      3.0859537994      0.5228026038
 O     23.5463383649     15.5527480534      0.5031473637
 H     23.3615825810     15.7394469521     -0.4180410686
 H     24.1284519875     16.2769307150      0.7978469362
 O      0.4763344865     17.7180689082    -10.9544581479
 H      1.1121174896     17.8700359993    -11.6503728725
 H     -0.3649068620     18.0464082759    -11.2647913491
 O     17.2307080167      2.2676227471      3.1785974958
 H     17.5783374523      1.3886987864      3.3042712266
 H     16.2591027174      2.1992301207      3.2220785195
 O     -3.8085705622     20.6670703757      0.3716702441
 H     -4.2750569594     21.4527332532      0.6569436434
 H     -3.0592961792     20.5484465037      0.9843447505
 O     22.9099378045      7.7561194121      3.9797326395
 H     23.4273410519      7.6130331412      4.7897713592
 H     23.5365649599      8.1750928712      3.3634414823
 O     23.9632480830      7.2408914704     10.9231248662
 H     24.7686008622      7.7087688622     10.6403000146
 H     23.3668468847      7.9454284372     11.2344703884
 O     26.3345704494      8.8463946526     10.1635716033
 H     26.2987361816      9.4819711801      9.4257003896
 H     27.1980845339      8.4378660611     10.1136736408
 O      4.7438529606     22.6731390147      5.6194754374
 H      5.0257354333     23.2818244774      6.3005477497
 H      4.5451282125     21.8359670886      6.0787157622
 O     -4.6805933970     15.4683328241      6.2503144463
 H     -4.3991497554     16.1769118764      5.6432634725
 H     -5.0614481739     14.8058265793      5.6492699823
 O     20.8452460083     18.1491984595     16.7960247280
 H     19.9462810713     18.4937286100     16.6439122815
 H     21.2694221291     18.7858297272     17.3699655512
 O     20.6766890883     15.5059176171     20.3620994086
 H     19.9731279314     16.1414065146     20.1325719136
 H     21.2836198911     15.9829099169     20.9226552240
 O      9.9469569773     -6.0172056744     16.8421068664
 H     10.6753530734     -6.4717009507     17.2635833955
 H      9.9315457890     -5.1113021829     17.2001723554
 O     25.8456163519     11.8856850811      1.7476051604
 H     26.5651644682     11.8593805344      2.4075047671
 H     26.2811551592     12.0456209003      0.9111147153
 O     12.4839844963      1.6940390350     -3.0113628639
 H     12.4350422336      2.3481152418     -2.2907781760
 H     13.3464651997      1.8026059962     -3.4117873610
 O     19.3179785953     12.3018849206     -0.9711674058
 H     20.0081889036     12.3531964249     -1.6296307751
 H     19.7051072342     12.5972007956     -0.1242424340
 O      3.8752206173     13.3733339314     15.8348757240
 H      4.5876071563     13.3480036359     15.1711229895
 H      3.8467607984     12.4883042368     16.2363883670
 O      0.6880625944     12.4066530503     -6.4709819390
 H      1.1956082182     12.3217950368     -7.2999798511
 H      0.9878613710     11.6677916056     -5.9096663453
 O     -4.0677725163     13.5625712903      8.5399180670
 H     -4.2568347174     14.1548298456      7.7883017613
 H     -4.9183254361     13.3196435739      8.9044104796
 O     -2.5010611077      8.1499540440     11.2308755903
 H     -3.0902941505      8.6844385693     11.7553967948
 H     -2.3031384250      8.6749084554     10.4322022369
 O     -1.6710186724      9.3931678478     -3.5855940011
 H     -1.7357263368     10.0255217798     -4.3083041312
 H     -2.2474289566      8.6565642041     -3.8618345624
 O     16.6622798023     16.1437681241     21.9899805395
 H     16.7956515614     16.5988917064     22.8222000482
 H     15.7294750237     16.2830328335     21.7407006162
 O     22.3772639879     17.3124174733     14.3874959090
 H     21.8620759923     17.5880124792     15.1666116572
 H     23.1785681395     16.8966553133     14.7502599078
 O     11.5597715958     -0.9161854938     -1.9696924776
 H     11.0437555917     -0.8073933678     -1.1505854463
 H     11.9009215774     -0.0330189029     -2.2032125257
 O     22.6407168450      8.3729135187     15.9741569941
 H     22.4178481907      7.4757410334     15.6764520430
 H     21.7786079987      8.7904595457     16.1642049165
 O     12.8650928988     19.7912027731     16.6996550633
 H     12.1293321848     20.3767066964     16.8843996145
 H     13.4757662014     20.3127364725     16.1475289823
 O     21.8975228476     19.0645009082     12.1290283842
 H     22.2626534389     18.5586989329     12.8745048006
 H     22.5085350769     18.9182387005     11.3848921135
 O     18.3772522902      9.6760411027     -0.1877536493
 H     18.7015342264     10.4917691183     -0.6026811885
 H     18.5132869703      9.8469940918      0.7599716076
 O     28.8298452844     11.5021760404      9.1696354426
 H     28.0111260524     11.2296742673      8.7148666338
 H     29.5581282782     11.2173346861      8.6227044348
 O     -0.5593863735     14.3486119357     11.8051296548
 H     -0.9506099700     14.3484888031     12.6807295077
 H      0.2080866385     13.7498266515     11.8640805441
 O     -5.5224847620     13.5201446904      4.3379294741
 H     -5.0369736314     13.3990794687      3.5020477377
 H     -6.2701027831     12.9048716042      4.2967998493
 O     15.2987510012     12.3485313519     23.0399325449
 H     15.6363651117     12.5537638763     23.9104191794
 H     14.5491440356     11.7451184493     23.1892788965
 O      7.6456160974     18.5276654597     -3.7180563263
 H      7.8920513699     17.8486334908     -3.0634062057
 H      7.5952019809     19.3312768357     -3.1853793886
 O     28.3837577572     14.7565483097      3.6873597763
 H     27.8219963242     15.5254256969      3.8916584966
 H     29.2047233844     15.1191382952      3.3568926707
 O     21.1018736780     25.9460449238      0.5194498898
 H     21.9686544211     26.3177281436      0.6712374442
 H     20.5640263601     26.6370813891      0.1378302661
 O     25.4380626911     20.0490082349      3.5192207550
 H     24.5582789598     20.4726422899      3.5100323594
 H     26.0610340052     20.7703068870      3.4354984571
 O      1.4309815521     -3.8578918954     -1.5342748050
 H      1.0509156769     -4.6569255614     -1.9065734336
 H      2.2678232060     -3.7321690129     -2.0231409399
 O      9.4673067559     -2.3913727524      5.0232235168
 H      8.8760901200     -3.0994427174      4.7155755660
 H      9.2157669632     -2.2932913265      5.9603690933
 O      1.9610101269      5.1753584475     16.0659864339
 H      2.2365818170      5.2639247423     15.1348880271
 H      1.5020342098      5.9933692827     16.2715739045
 O     10.9063282377      8.5838064768     -7.9219868685
 H     10.3702501192      7.8046843649     -7.6831719814
 H     11.5378312800      8.2809385578     -8.5763202710
 O     -2.0168487122      0.6152405771      5.2762182793
 H     -2.0612474672      0.7775635109      4.3191087017
 H     -1.2816673042     -0.0099524418      5.4036235566
 O     -2.8852156842     -0.5717343039      9.9165004204
 H     -3.7057418090     -1.0378404541      9.7784698855
 H     -3.1093360472      0.3591937907     10.0838863239
 O     14.7075692139     21.5898501062     15.0683823120
 H     14.9063991398     22.3778138553     15.5759785724
 H     15.5618072100     21.3030064517     14.6964552329
 O     13.8773102802     11.9695828801     -5.3387031408
 H     14.1752420675     11.2942074157     -5.9707481426
 H     12.9146335720     12.0514467986     -5.4586499897
 O     18.5739386937     23.1427487959     12.3817873550
 H     19.0971604505     23.8895467307     12.6669095517
 H     18.6101549778     23.1390985478     11.4104497573
 O     -4.1386370945      2.6607468513     -2.1097197903
 H     -3.9421627035      2.5939628747     -3.0594423638
 H     -3.8754464673      3.5617681698     -1.8485666330
 O      3.3518346663     -4.3095770942     19.1184680720
 H      3.6855857923     -3.8202681159     19.8696106691
 H      3.2801827467     -3.6804470961     18.3811628480
 O     14.5010032846     21.0317821860     -0.9848743462
 H     14.5445919354     21.6971190635     -1.6693835853
 H     15.4103929656     20.8934185798     -0.6629828155
 O      6.0774614968      4.4081842587     -8.9605823561
 H      6.2764430824      4.7447280784     -8.0664431215
 H      6.6247170260      3.6107435992     -9.0431827659
 O     10.8502276523      0.5188217613     18.2961045938
 H     11.0555432069      0.5656035801     19.2336282206
 H     10.3761973145      1.3479357725     18.1070172533
 O     17.6389720792      2.5137690698     18.8823423277
 H     18.0803377898      2.1315075159     19.6373327671
 H     16.9176375104      3.0721490032     19.2255825345
 O     -2.4792971834     10.3036626041    -11.1602665879
 H     -2.1147177875      9.7887263920    -10.4179753449
 H     -2.3936774480     11.2272797147    -10.9256107089
 O      3.6432089765      0.2876195241     -9.0955983800
 H      3.7701038914     -0.3316120656     -9.8089725333
 H      2.7990512223      0.0563996445     -8.6707160733
 O     12.4754089002     15.2943632559     23.4862063371
 H     12.5730330373     15.8064319193     24.2848670347
 H     12.9322079482     15.7807922320     22.7774826890
 O     10.1081768276     -3.6501812564      1.3269492222
 H     10.9980039173     -3.9875035089      1.3816416474
 H     10.1704248916     -2.7342793190      1.0023078637
 O     17.7555372396     -1.5311482691     12.1761165557
 H     18.5419916614     -2.0017069439     11.9086064188
 H     17.2179433972     -1.4034171816     11.3748439845
 O      7.8540909636     20.1337659662     12.7548333000
 H      7.5457937208     19.9683764320     13.6644436358
 H      7.8405804939     21.0829069648     12.6467058757
 O     11.2849194397     -4.2203026101      8.1072158263
 H     11.4173573008     -5.1104247446      7.7926811285
 H     11.7325749633     -3.6394747575      7.4690251358
 O     10.8743815736     -1.8712315414     -7.2238720231
 H     10.6646196326     -1.7670697593     -6.2794064406
 H     11.1568162090     -2.7737967465     -7.3493418639
 O      9.0806134366      6.5925151016     -9.7932898117
 H      8.7994731252      7.5075937122     -9.6055365829
 H      9.1284165247      6.5037528434    -10.7414548003
 O     -2.8313031536      4.9126910456     14.6537273870
 H     -3.1841515463      5.7696932788     14.8962344749
 H     -3.2199709673      4.7062294978     13.7856755623
 O     16.4741334931     19.2392539942     19.5683016127
 H     15.6215649907     18.8409604446     19.3108345680
 H     16.2980633131     20.1579497673     19.7618365284
 O     25.4185757080     21.0813683344     10.0770578731
 H     26.3475248714     21.0195649306      9.8617268249
 H     25.3590747248     21.6504242502     10.8421269135
 O      6.3954078956     -5.9121277881     -3.4392234831
 H      6.8081516365     -6.7694134021     -3.3701060845
 H      6.1258577500     -5.6587102063     -2.5386587914
 O     19.6026657331     17.6913835256     13.2892992886
 H     18.8513015312     18.1849975037     12.9200775444
 H     20.3799407505     18.1586210250     12.9455660537
 O     22.1329023495      9.9657648334      1.2782807083
 H     22.3379071259     10.9183398466      1.2661534695
 H     22.9649722661      9.5542619957      1.5706546165
 O      2.9012406968     23.5914987718      3.5522837786
 H      3.4967587602     23.3286358266      4.2785613119
 H      3.3530249286     24.2971325268      3.0883342515
 O      7.4702275827     -4.4326729592      4.3367951875
 H      6.5976197855     -4.1369008956      4.6563529126
 H      7.3957919727     -5.3743153582      4.1847715489
