# Supplementary material for: The “Bubblepole” (BUPO) Method for Linear-Scaling Coulomb Matrix Construction with or without Density Fitting
Source: J Phys Chem A. 2025 Mar 3;129(10):2618–37. doi: 10.1021/acs.jpca.4c07415 (PMC11912483; doi:10.1021/acs.jpca.4c07415)
Supplement: Supplementary file 1 — jp4c07415_si_001.zip [file jp4c07415_si_001.zip › Structures/Alkoxylation/product.xyz]

228
Coordinates from ORCA-job ts1_conformer_10_tzvp
  C   0.35000118224245     -4.40574651798565     -0.84692258760425
  C   -0.07991260806752     -4.18930730737286      0.59915820062740
  C   -0.93422331025604     -5.42219940956308      0.90656330180369
  C   -1.70489247886237     -5.66381149924050     -0.38796231432321
  O   -0.96330918742090     -4.92632000951641     -1.45091546040406
  H   0.77947481178347     -4.07778700379730      1.26796744249500
  H   -1.61572374398652     -5.24317351480055      1.74620289875251
  H   -2.71284757018176     -5.23200499870241     -0.38180248062186
  C   1.38427709014258     -5.50476640951105     -1.02190200666280
  C   1.20319028418002     -6.58440169386709     -1.89259754650338
  C   2.59862144390027     -5.37984915722037     -0.33073498900035
  C   2.21656401494228     -7.53126059746390     -2.06565939538685
  H   0.27126849540155     -6.68299946095524     -2.44948444430524
  C   3.60902565484700     -6.32333872480482     -0.51034337407854
  H   2.75325618116512     -4.53992192890302      0.35008825656178
  C   3.42300822454206     -7.40305435193345     -1.37780361507609
  H   2.06093152964411     -8.36778147416125     -2.74887662693589
  H   4.54848533666780     -6.21279859604333      0.03378823903000
  H   4.21486666585052     -8.14076208768321     -1.51560719990820
  C   0.74145928245590     -3.17053540362282     -1.62593890209375
  H   0.79444139502581     -3.38397863074405     -2.69842222936459
  H   0.05682113731927     -2.33871545528036     -1.43600250186020
  H   2.73510767081449      5.07836282358726     -5.38427283482570
  C   2.58423739427331      4.22408065724782     -6.05880476789047
  C   2.53392961066001      2.89294586447318     -5.27847086996594
  H   3.41391551286026      4.20907095645156     -6.78204193579743
  H   1.64746318538670      4.38977519331718     -6.61036257644176
  C   1.37096158922147      2.96088217698761     -4.28256977327317
  C   3.86607848924172      2.70401758540647     -4.52460607563385
  C   2.37658386309259      1.74768054079980     -6.28831082464818
  C   2.79007985189853     -0.88217447225085     -3.43168624652731
  C   1.38133051592542      3.93175368399615     -3.26795329866175
  C   0.25330982453440      2.11768524330003     -4.34260808473999
  H   4.04434342408082      3.51884541511557     -3.81017502460401
  H   3.88000225659939      1.75837607575155     -3.96671033231382
  H   4.70382532058116      2.69029911954459     -5.23809194542816
  H   1.46011282341888      1.85588001651344     -6.88643177912717
  H   3.22971619498613      1.75170541308097     -6.98208296959771
  H   2.35758429236545      0.76592412625967     -5.79499849637168
  C   3.84444450266045     -1.08122434530609     -2.52250845913299
  C   2.42787358574365     -1.88078611602993     -4.32848203655134
  H   2.26001489846489      0.06929672822905     -3.44951478382405
  C   0.32129893756708      4.06963215024855     -2.38179110723764
  H   2.23834286406452      4.59643572787777     -3.15372911681070
  C   -0.81734595672214      2.25015782232549     -3.45597886939515
  H   0.19513050753129      1.33710889916011     -5.10111078897661
  C   4.37278767758972      0.01914970543218     -1.68523691647677
  C   4.45802331288398     -2.34202897861605     -2.50619728643791
  C   3.06764916427221     -3.13204314556597     -4.34766989841246
  H   1.61811163915366     -1.67414611368106     -5.03130021600603
  C   -0.81336527825763      3.24360852737077     -2.46555354578618
  H   0.38504586060060      4.81628589665583     -1.58974720848688
  H   -1.66066957884730      1.56893441926255     -3.55013832127173
  C   3.53272656087195      0.96194217210725     -1.02918334129456
  C   5.74010870763835      0.20386759911345     -1.56391186725701
  C   4.07113240766808     -3.34716475416417     -3.39438606913555
  H   5.25098963209557     -2.54259633868243     -1.78319016891450
  C   2.67078501084773     -4.18022109100086     -5.39296430535378
  C   -1.94209737432569      3.48797259549796     -1.53879589291560
  O   2.15351491826729      0.77577958258835     -1.12266414208381
  C   4.00853885500082      2.06959101381036     -0.33880076004976
  H   6.41599001268895     -0.47832038710952     -2.08177033811780
  C   6.29345212260363      1.24757912791550     -0.78760354214360
  H   4.57083121285207     -4.31326328025376     -3.33313310199348
  C   2.94299797759058     -3.59979174070902     -6.79676311714749
  C   1.17061322685982     -4.51452040837283     -5.26688134157587
  C   3.46840572761102     -5.48258500392007     -5.23952510779746
  C   -2.69936069126582      2.44622032547758     -0.93446289114349
  C   -2.29017829814000      4.78369406391298     -1.18802375119374
  P   1.37063586275608      0.30753921550424      0.22280487728998
  C   5.42438566213938      2.19539193905769     -0.15216721827583
  C   3.06139415785809      3.08601745658269      0.19132631944728
  C   7.69734765250017      1.37052831310637     -0.61564042160520
  H   4.00665247998883     -3.34739009322343     -6.91502392857215
  H   2.67353419087528     -4.33482323011027     -7.57038573760000
  H   2.35740367996820     -2.68756447447714     -6.97670562376972
  H   0.53983084014891     -3.61889578397757     -5.35330044800691
  H   0.87267665243320     -5.21412750658410     -6.06250194457662
  H   0.95810196827203     -4.99195389266188     -4.30001782866814
  H   3.30544317601381     -5.94550650185823     -4.25569404036986
  H   3.14642982489577     -6.20203304251430     -6.00655303726670
  H   4.54747345793305     -5.31607801564596     -5.37158567508814
  O   -2.41404792953658      1.13006473790338     -1.30876580262605
  C   -3.71551099332871      2.64947550555454     -0.00997728728989
  H   -1.76181090348245      5.61745181912987     -1.65390361786154
  C   -3.29787822062852      5.06986038239853     -0.23914898461057
  O   1.90511695280148      1.35194237918372      1.34657570079395
  N   -0.11779410462565      0.59923291110386     -0.17710609233176
  N   1.83119062505145     -1.14640814808385      0.67425524524342
  C   6.00312698904368      3.19242641339266      0.67481585483766
  C   3.16109107684802      4.46677569976186     -0.18120051520247
  C   2.02485408186597      2.70451269637222      1.03087958732108
  H   8.34733180864317      0.64495229800560     -1.10834593408820
  C   8.22870029515343      2.36246432067775      0.17988085576826
  P   -1.60628248657928      0.17852892801664     -0.27111789877596
  C   -4.41103100055077      1.48678871497069      0.60401285966400
  C   -4.01430258251755      3.99529595601653      0.38615210189288
  C   -3.58552786682841      6.40924747324461      0.13836658914938
  S   2.34633046285971     -1.58440286331488      2.12594706600342
  H   1.73774022276397     -2.85656254659296     -1.29529952435755
  C   7.37072230713521      3.27154977202030      0.83931117906821
  H   5.35169963792033      3.88913282392594      1.20008653262141
  C   4.10348828575963      4.94704249978952     -1.12789640602365
  C   2.23336509736065      5.40158566467550      0.38841177616049
  C   1.09874842276445      3.60929726259885      1.62253325625434
  H   9.30864707391136      2.43785528505659      0.31476887687785
  O   -2.27762423871099      0.55296250804497      1.15181189219657
  N   -2.01215559050102     -1.33549416683218     -0.66221984868937
  C   -3.67303853871576      0.48317671714488      1.22012858828971
  C   -5.83860497661852      1.36280429165571      0.58937730395943
  C   -4.94898664955983      4.31732761810543      1.40517572999046
  H   -3.03964917170483      7.21571987200815     -0.35592883623424
  C   -4.51535134555197      6.68729696971193      1.11576444375728
  O   2.54090008631342     -3.03666866322262      2.09492334704954
  O   1.56046816471364     -1.02389062058559      3.22561653527755
  H   7.79098966895700      4.03445159585533      1.49589405525194
  H   4.79574897489066      4.24470859215703     -1.58953417578052
  C   4.14485779978720      6.28106757719204     -1.47828146684460
  C   2.31391690391566      6.77097234383554      0.01847193583071
  C   1.24350429975003      4.94726294726795      1.29020369203316
  C   0.03879029348048      3.17631661026784      2.56013681443120
  S   -2.59183824345653     -1.76311017846040     -2.06468694106415
  C   -4.24648087035304     -0.60547494370815      1.93787909516122
  C   -6.44617824047682      0.28668805744304      1.31757939957330
  C   -6.67712536988948      2.23806520487308     -0.14780377733001
  C   -5.19312120075821      5.62779540180958      1.76097813353934
  H   -5.47303160272604      3.51305570026787      1.91852756818419
  H   -4.72195907265849      7.71971472044336      1.40106735786504
  H   4.87335448684533      6.62304084744643     -2.21510874837491
  C   3.24840908734557      7.20603058418461     -0.89572426443485
  H   1.60723225002855      7.47213112460768      0.46778847093163
  H   0.57461495373837      5.68142206500992      1.74323317619957
  C   0.24296411699121      2.18533455341982      3.53217267655146
  C   -1.21468578563815      3.81148624400097      2.53746556584640
  O   -1.97639599964576     -1.15609904840884     -3.23640599420979
  O   -2.63450237221114     -3.26744816301703     -2.06668158507872
  C   -5.63108116021912     -0.65060685149827      1.99212542649418
  C   -3.42822580395450     -1.62504504619488      2.63226665716417
  C   -7.86174084786333      0.17403077459497      1.33173803175893
  C   -8.04862366331926      2.08732546151623     -0.13239707425923
  H   -6.22364900458344      3.02981515865193     -0.74229232267489
  H   -5.91194464413474      5.84654585325063      2.55215022025977
  H   3.29468531035638      8.25928530913323     -1.17603706671561
  C   -0.75358090383433      1.86623698171226      4.45440716934465
  H   1.18700811700181      1.64805384551030      3.58069545060880
  C   -2.20172885008521      3.48848592912233      3.46077188298290
  H   -1.42781096865718      4.55530792676945      1.76872922596992
  H   -6.11584822400853     -1.43672288988554      2.57274511337685
  C   -2.21513062588121     -1.30858665075461      3.27125292951711
  C   -3.87960793188746     -2.95106352383447      2.72688912926109
  H   -8.31281657345564     -0.64396977342459      1.89653102145123
  C   -8.64977302936192      1.05648304448131      0.62493257238837
  H   -8.67178679406361      2.76331124847210     -0.71935918482280
  F   4.88450246585522      2.91546733986574      3.83369013892509
  C   -1.99628806127494      2.51267600063004      4.44962757067365
  H   -0.53876593240156      1.09349520354314      5.19192984782488
  H   -3.15684717034419      4.01076972777114      3.39745160264816
  C   -1.50781187541271     -2.26984853780045      3.98273360193803
  H   -1.81828101716390     -0.29717010944548      3.22655695414416
  C   -3.17124643193229     -3.90706324325261      3.45791812801607
  H   -4.80148989146739     -3.24376711134916      2.21961034485315
  H   -9.73550695444075      0.95073354834605      0.63484922870357
  C   5.73144598139124      1.89604052051181      4.15371015787543
  C   -3.09319612775540      2.22216245634101      5.47905163232239
  C   -1.97141250980380     -3.58891944102429      4.11130337059733
  H   -0.56379185504334     -1.97224583926948      4.44040068205533
  H   -3.57435751674522     -4.91865896063253      3.51635237048837
  F   5.49140174994949      1.59101118893603      5.46220796056411
  C   5.52238173218542      0.69638185055113      3.26558949283640
  F   6.99713629223427      2.38425457077790      4.08625935562971
  C   -2.72124058451007      1.06425828691139      6.41598446792124
  C   -4.40873927358261      1.85902230401972      4.76260561461152
  C   -3.31398904931279      3.49212895783001      6.32770113793799
  C   -1.18819120536782     -4.58695647721358      4.96956917212411
  C   6.60440424648598      0.04792337786801      2.67101955930834
  C   4.22147224393613      0.21706073186223      3.09348438699530
  H   -3.54299499408647      0.88898047873252      7.12546077700108
  H   -2.55331069337351      0.13001821507137      5.86067810679621
  H   -1.81825984178222      1.28744069344884      7.00260665052139
  H   -4.29523010710385      0.94389585035328      4.16696859297290
  H   -5.20555145693029      1.68861783869109      5.50238686872712
  H   -4.74110608724968      2.66104434684880      4.08943426288941
  H   -3.62119832947472      4.34213775470235      5.70219066701206
  H   -4.10062201662250      3.31724162472013      7.07767344455985
  H   -2.39131007752403      3.77592783583715      6.85422317996516
  C   0.26698596263932     -4.68923593066452      4.47002200692031
  C   -1.81262455124624     -5.98881091914724      4.95258282026580
  C   -1.18500856444565     -4.07315514695827      6.42574156776966
  C   6.37318658184797     -1.08750343003471      1.89134418962905
  H   7.61535394398746      0.42542715788453      2.80751968825659
  C   4.00835430213353     -0.90913935821794      2.30419072489600
  H   3.37526388528866      0.70091871667476      3.57827175263556
  H   0.76883768860536     -3.71371965830641      4.44115146957419
  H   0.84470595858734     -5.34965752998835      5.13410740881336
  H   0.31021045196107     -5.10953480612874      3.45629462460199
  H   -1.21213595062031     -6.66549298469634      5.57725655892250
  H   -2.83702088411832     -5.98713034239107      5.35327716454350
  H   -1.83924269255711     -6.41273423155494      3.93747002593087
  H   -0.63448776288503     -4.77247214384656      7.07311944052441
  H   -0.70186439792694     -3.08943188843566      6.49974886524358
  H   -2.21071423942023     -3.97822176208023      6.81107995897197
  C   5.07693675710411     -1.56734459179142      1.69752699260475
  C   7.52590587369435     -1.86189829668013      1.30749678700687
  H   4.89297830675519     -2.46091099208893      1.10153375392355
  F   8.69194403971814     -1.16772497920586      1.33052922629433
  F   7.29692489853070     -2.22199743007178      0.00904556872216
  F   7.74045279997184     -3.02298822560303      1.99250758072090
  C   -5.24825454652019     -2.15077514397471     -1.40646496217257
  C   -4.33869770719839     -1.35594256615765     -2.10098054377797
  H   -4.89855161507351     -3.00886769062394     -0.83426552329714
  C   -6.60803492157796     -1.84621318005666     -1.47933943608299
  C   -4.76128082918388     -0.25754968255823     -2.84400046691967
  C   -7.05266312756321     -0.74434270038303     -2.21215654834594
  C   -7.59084729141951     -2.77766097914992     -0.81609262082300
  C   -6.12316526057546      0.04919056843948     -2.88423090400343
  H   -4.03224576390365      0.34051297166044     -3.38860097701106
  H   -8.11240560862714     -0.50242402834124     -2.25157950696184
  F   -7.20839528909293     -3.10478443181573      0.45313628188380
  F   -7.68783163781307     -3.95437325152616     -1.50153885664263
  F   -8.84014516256112     -2.25754627476256     -0.74149382707924
  C   -6.56779792656053      1.22733689981854     -3.71493456919643
  F   -7.87157887623672      1.54598261031786     -3.51126645161816
  F   -5.82850411487119      2.33920427531625     -3.44545685449446
  F   -6.42024734477160      0.97477656329764     -5.04689839541259
  H   -1.60773692563423     -4.07827910073834     -1.74179403200849
  H   -1.74207741907292     -6.71102370147614     -0.70760824458253
  H   -0.29775515197670     -6.28555755521214      1.14367715326480
  H   -0.67699241276489     -3.26781418205363      0.66152520529030
