# Supplementary material for: The “Bubblepole” (BUPO) Method for Linear-Scaling Coulomb Matrix Construction with or without Density Fitting
Source: J Phys Chem A. 2025 Mar 3;129(10):2618–37. doi: 10.1021/acs.jpca.4c07415 (PMC11912483; doi:10.1021/acs.jpca.4c07415)
Supplement: Supplementary file 1 — jp4c07415_si_001.zip [file jp4c07415_si_001.zip › Structures/Alkoxylation/TS.xyz]

228

  C      0.954186   -4.171081   -0.174685
  C     -0.229143   -4.264120    0.735844
  C     -0.957058   -5.616705    0.718866
  C     -1.756069   -5.814272   -0.565051
  O     -0.927735   -5.660601   -1.720360
  H      0.149875   -4.073884    1.754547
  H     -1.643318   -5.661073    1.579062
  H     -2.588634   -5.091851   -0.599696
  C      2.023372   -5.174769   -0.082946
  C      2.750157   -5.523315   -1.235735
  C      2.352001   -5.800537    1.134090
  C      3.779188   -6.458369   -1.174882
  H      2.476709   -5.073270   -2.189029
  C      3.394119   -6.720903    1.197482
  H      1.823048   -5.521464    2.043884
  C      4.109663   -7.055552    0.044045
  H      4.322098   -6.727123   -2.082693
  H      3.652953   -7.178678    2.153309
  H      4.921011   -7.783323    0.095715
  C      1.117247   -3.063159   -0.994723
  H      1.958299   -3.035399   -1.689802
  H      0.215593   -2.523445   -1.293692
  H      2.784268    5.304498   -5.192393
  C      2.612879    4.488197   -5.908068
  C      2.519183    3.123694   -5.192966
  H      3.446099    4.483804   -6.627371
  H      1.684815    4.707380   -6.455551
  C      1.350768    3.174119   -4.202585
  C      3.838184    2.858455   -4.441033
  C      2.340034    2.028414   -6.253692
  C      2.408096   -0.730613   -3.400324
  C      1.369900    4.092159   -3.138952
  C      0.218357    2.357187   -4.316767
  H      4.030929    3.626027   -3.679853
  H      3.819403    1.881441   -3.940489
  H      4.682151    2.862265   -5.147433
  H      1.435404    2.189469   -6.857815
  H      3.201892    2.036792   -6.936621
  H      2.283807    1.027517   -5.801879
  C      3.623415   -0.959372   -2.725251
  C      1.853747   -1.702168   -4.224771
  H      1.881250    0.213905   -3.282667
  C      0.305472    4.200629   -2.251677
  H      2.236967    4.736666   -2.987575
  C     -0.854302    2.460983   -3.430915
  H      0.151872    1.618866   -5.115322
  C      4.266871    0.067925   -1.874758
  C      4.250376   -2.198729   -2.929407
  C      2.481685   -2.940646   -4.440137
  H      0.892577   -1.487053   -4.694253
  C     -0.839181    3.395879   -2.385758
  H      0.372992    4.904887   -1.421367
  H     -1.707827    1.800307   -3.565591
  C      3.519227    0.998163   -1.097136
  C      5.646948    0.195795   -1.834703
  C      3.697203   -3.159393   -3.777351
  H      5.176531   -2.428729   -2.400669
  C      1.820982   -3.982494   -5.345845
  C     -1.976391    3.583840   -1.457215
  O      2.127872    0.871620   -1.110429
  C      4.083851    2.051291   -0.388107
  H      6.260965   -0.468787   -2.444071
  C      6.294377    1.159606   -1.028804
  H      4.225657   -4.104346   -3.901198
  C      1.605767   -3.370258   -6.745530
  C      0.456498   -4.379495   -4.744731
  C      2.675542   -5.248307   -5.498523
  C     -2.720593    2.495154   -0.923814
  C     -2.355200    4.851295   -1.044042
  P      1.349177    0.460578    0.243678
  C      5.511786    2.104428   -0.285448
  C      3.216001    3.100875    0.210787
  C      7.710646    1.211490   -0.937544
  H      2.563523   -3.068648   -7.194369
  H      1.129711   -4.107322   -7.409311
  H      0.955838   -2.485804   -6.704577
  H     -0.198487   -3.509325   -4.603171
  H     -0.057267   -5.088178   -5.411460
  H      0.581065   -4.870388   -3.768961
  H      2.826967   -5.759763   -4.536250
  H      2.164541   -5.956001   -6.166593
  H      3.661270   -5.027298   -5.934241
  O     -2.374500    1.207099   -1.337670
  C     -3.773146    2.625537   -0.029418
  H     -1.831972    5.719475   -1.449567
  C     -3.396884    5.063362   -0.110935
  O      2.024695    1.392234    1.371541
  N     -0.129392    0.816102   -0.054768
  N      1.761509   -1.052754    0.707041
  C      6.183800    3.029382    0.554049
  C      3.359364    4.483378   -0.146248
  C      2.185716    2.753968    1.069821
  H      8.296105    0.490567   -1.511261
  C      8.333755    2.131198   -0.122087
  P     -1.573727    0.247791   -0.306532
  C     -4.456382    1.414074    0.499647
  C     -4.117895    3.942354    0.422392
  C     -3.721427    6.372576    0.335420
  S      2.299072   -1.483176    2.199772
  H      1.470549   -2.119631   -0.081854
  C      7.560861    3.039264    0.637119
  H      5.597006    3.725173    1.152208
  C      4.303423    4.944406   -1.100602
  C      2.467726    5.440975    0.444229
  C      1.282904    3.674927    1.667810
  H      9.422177    2.152731   -0.051568
  O     -2.319964    0.525870    1.102713
  N     -1.786389   -1.258658   -0.781752
  C     -3.712515    0.410129    1.107705
  C     -5.875625    1.242118    0.410416
  C     -5.103516    4.189268    1.413924
  H     -3.171110    7.215794   -0.087599
  C     -4.693949    6.577744    1.289298
  O      2.291085   -2.939355    2.204185
  O      1.624925   -0.760164    3.266427
  H      8.055816    3.745714    1.304559
  H      4.967742    4.227991   -1.580132
  C      4.381918    6.280162   -1.437599
  C      2.586850    6.810945    0.087377
  C      1.465860    5.010047    1.344928
  C      0.191591    3.252907    2.572820
  S     -2.234912   -1.708122   -2.255402
  C     -4.278027   -0.717304    1.767180
  C     -6.476213    0.113994    1.062045
  C     -6.708345    2.116946   -0.333436
  C     -5.383052    5.472293    1.837914
  H     -5.639930    3.348410    1.849938
  H     -4.928106    7.587963    1.627830
  H      5.110462    6.606390   -2.181355
  C      3.523090    7.226379   -0.833785
  H      1.907288    7.528683    0.551775
  H      0.812291    5.757780    1.798337
  C      0.367912    2.278172    3.564573
  C     -1.069899    3.864802    2.477884
  O     -1.614100   -0.934101   -3.328730
  O     -2.110874   -3.168027   -2.313054
  C     -5.661105   -0.813804    1.749945
  C     -3.460660   -1.724044    2.482507
  C     -7.884107   -0.056886    0.989600
  C     -8.070585    1.909448   -0.403390
  H     -6.256122    2.950379   -0.869229
  H     -6.140335    5.632917    2.606810
  H      3.598210    8.280415   -1.104474
  C     -0.668597    1.945591    4.436391
  H      1.321847    1.765829    3.667629
  C     -2.096580    3.531013    3.353367
  H     -1.257083    4.593241    1.687617
  H     -6.144266   -1.636213    2.279165
  C     -2.300385   -1.385350    3.204748
  C     -3.876967   -3.063685    2.524587
  H     -8.330510   -0.916808    1.492524
  C     -8.667877    0.821632    0.273325
  H     -8.688866    2.583822   -0.997294
  F      5.439173    2.655943    3.789567
  C     -1.921477    2.567774    4.361308
  H     -0.477906    1.183516    5.191307
  H     -3.058791    4.030795    3.235408
  C     -1.627769   -2.336886    3.963557
  H     -1.924255   -0.364306    3.192732
  C     -3.204620   -4.008199    3.300983
  H     -4.744911   -3.375670    1.940648
  H     -9.746597    0.670269    0.213746
  C      6.207477    1.545116    3.967616
  C     -3.060436    2.265664    5.340961
  C     -2.075553   -3.665273    4.057124
  H     -0.732527   -2.021740    4.502584
  H     -3.583589   -5.030021    3.315269
  F      6.081451    1.191897    5.279190
  C      5.779671    0.418189    3.060588
  F      7.500758    1.908104    3.775487
  C     -2.709073    1.130283    6.312734
  C     -4.332601    1.864546    4.569139
  C     -3.349813    3.542492    6.158401
  C     -1.360582   -4.650870    4.987830
  C      6.718032   -0.308228    2.329124
  C      4.424357    0.081270    3.012629
  H     -3.559087    0.949931    6.986614
  H     -2.499862    0.190373    5.781560
  H     -1.838418    1.380012    6.936459
  H     -4.172042    0.948333    3.985775
  H     -5.157020    1.679305    5.274216
  H     -4.652380    2.655107    3.877475
  H     -3.646316    4.375475    5.505486
  H     -4.167524    3.359721    6.872274
  H     -2.460308    3.855405    6.724160
  C      0.109959   -4.817206    4.557255
  C     -2.022937   -6.035319    4.990412
  C     -1.405850   -4.088448    6.424819
  C      6.293080   -1.382483    1.542528
  H      7.770950   -0.036390    2.363832
  C      4.022729   -0.988570    2.220043
  H      3.683494    0.632972    3.589646
  H      0.632415   -3.854862    4.475936
  H      0.649571   -5.439536    5.287208
  H      0.168997   -5.318494    3.580705
  H     -1.479765   -6.701120    5.676460
  H     -3.068270   -5.987477    5.328674
  H     -2.002526   -6.499597    3.993285
  H     -0.914977   -4.786129    7.120100
  H     -0.890592   -3.120923    6.495471
  H     -2.444596   -3.944042    6.755317
  C      4.943786   -1.730078    1.480029
  C      7.300056   -2.234053    0.810562
  H      4.609408   -2.576288    0.878848
  F      8.496145   -1.610573    0.657267
  F      6.863795   -2.584480   -0.433388
  F      7.539399   -3.397697    1.479153
  C     -4.880812   -2.274145   -1.706850
  C     -4.003911   -1.393929   -2.339036
  H     -4.489316   -3.135812   -1.166555
  C     -6.254803   -2.046926   -1.796886
  C     -4.479656   -0.297987   -3.052105
  C     -6.750824   -0.944451   -2.496400
  C     -7.196387   -3.052156   -1.184589
  C     -5.856900   -0.073656   -3.118635
  H     -3.775490    0.364013   -3.553531
  H     -7.822093   -0.763051   -2.548533
  F     -6.817714   -3.402992    0.080560
  F     -7.226101   -4.206886   -1.909496
  F     -8.472914   -2.597529   -1.109384
  C     -6.351700    1.106617   -3.915178
  F     -7.682114    1.325978   -3.754872
  F     -5.705093    2.255702   -3.566571
  F     -6.133464    0.930006   -5.250128
  H     -1.169615   -4.795344   -2.111482
  H     -2.187532   -6.829526   -0.582516
  H     -0.233482   -6.438018    0.832519
  H     -0.928704   -3.445667    0.511028
