# Supplementary material for: The “Bubblepole” (BUPO) Method for Linear-Scaling Coulomb Matrix Construction with or without Density Fitting
Source: J Phys Chem A. 2025 Mar 3;129(10):2618–37. doi: 10.1021/acs.jpca.4c07415 (PMC11912483; doi:10.1021/acs.jpca.4c07415)
Supplement: Supplementary file 1 — jp4c07415_si_001.zip [file jp4c07415_si_001.zip › Structures/Alkoxylation/reactant.xyz]

228
Coordinates from ORCA-job ts1_conformer_10_tzvp
  C   1.08210904223429     -4.23710061291993     -0.22207131552033
  C   -0.14473501501807     -4.47326810821779      0.62345095118567
  C   -0.74934392207649     -5.88509344443209      0.52375855850941
  C   -1.68201136325688     -6.07820490495288     -0.67097691651608
  O   -1.03917207671579     -5.87872361670111     -1.92950668208808
  H   0.13436820165764     -4.27807724394495      1.67050705671165
  H   -1.33297678263682     -6.08797337823897      1.43813561521457
  H   -2.54863335881850     -5.39880145780016     -0.57325729345339
  C   2.26643820326746     -5.10849712475874     -0.02779236275757
  C   3.12489482149995     -5.38642050543235     -1.10662070865301
  C   2.58340745975872     -5.66060523941335      1.22562908481624
  C   4.27830766335745     -6.14773036765451     -0.93260426932327
  H   2.86662693975671     -5.00779442508940     -2.09521563921262
  C   3.74006734792739     -6.41898237346144      1.40275045665893
  H   1.93780809470795     -5.46388864541084      2.08026503402185
  C   4.59729722989168     -6.66116287190486      0.32693956849815
  H   4.92730823548311     -6.35032637128840     -1.78671472452462
  H   3.97406895893720     -6.82221677642306      2.38954603113534
  H   5.50138134400826     -7.25578842716465      0.46673818150840
  C   1.13701587785102     -3.21514777779194     -1.10563844784223
  H   2.02970699096113     -3.01856163148811     -1.69866490562432
  H   0.24818719154304     -2.62404880988932     -1.31940801941810
  H   2.77952189822210      5.31115210949955     -5.13881760786082
  C   2.60625082928246      4.49827003929883     -5.85799644685453
  C   2.49938480391232      3.13182655529416     -5.14834642112497
  H   3.44321045028479      4.49028663784855     -6.57283571284588
  H   1.68280742862237      4.72562925667492     -6.40987836664261
  C   1.32463290689536      3.18691295847607     -4.16561760950656
  C   3.81186694583291      2.85577829106825     -4.38904750142177
  C   2.32009082969344      2.04129274166831     -6.21390920694532
  C   2.35626613738074     -0.69290931968486     -3.36777932806799
  C   1.34027464269975      4.10381791838428     -3.10067232169713
  C   0.18825083372850      2.37685552456215     -4.29036971302176
  H   4.00401235019524      3.61890005127678     -3.62325887213066
  H   3.78418863896700      1.87598220028976     -3.89448116925898
  H   4.66026407530202      2.85811438645739     -5.09009126215150
  H   1.42067472975381      2.21046831275526     -6.82354171191743
  H   3.18638134782413      2.04668405345400     -6.89118387748668
  H   2.25462267567436      1.03921173672746     -5.76618282133297
  C   3.58539819599147     -0.93804755399140     -2.72299470422062
  C   1.79199113192984     -1.63783184297109     -4.21553574451961
  H   1.82462244870409      0.24247362282024     -3.20906996975870
  C   0.26700207316764      4.22047041115460     -2.22481772678600
  H   2.21036151344834      4.74255921338117     -2.94141630427321
  C   -0.89248311487581      2.48799582505220     -3.41527270428529
  H   0.12552017434773      1.63885383709227     -5.08943512360279
  C   4.23545732019499      0.05581411977068     -1.83857384786472
  C   4.22271277916530     -2.15911324754672     -2.99671588170293
  C   2.42328966748546     -2.86284446494810     -4.48804388610192
  H   0.81641202468109     -1.41650012974080     -4.65056411746633
  C   -0.88228039056192      3.42447220935329     -2.37157477849043
  H   0.32961245950642      4.92551252417452     -1.39459954631233
  H   -1.75061571829399      1.83480251857070     -3.55877502567620
  C   3.50066470477186      0.98046005870024     -1.04112438281706
  C   5.61797706846965      0.16701558573267     -1.78865078529074
  C   3.66040052482319     -3.08990140438530     -3.86984936648062
  H   5.16060371964223     -2.40454006834594     -2.49753120514758
  C   1.73601911504948     -3.89264550956103     -5.38557910078769
  C   -2.02873022494815      3.62078932027314     -1.45620867907560
  O   2.10385976615605      0.86553122627002     -1.05388164037062
  C   4.07540074358118      2.02531762800146     -0.32775550035954
  H   6.22592413659639     -0.49070183709469     -2.41152244291776
  C   6.27545528467385      1.11129854703326     -0.96871589272698
  H   4.19433124112032     -4.02377539542429     -4.04311088662348
  C   1.42145115693833     -3.25136416619999     -6.75253143334113
  C   0.42172266304255     -4.33575324733111     -4.70865295202413
  C   2.60783701274888     -5.13386732464261     -5.61983823121402
  C   -2.77478118772680      2.53607268916949     -0.91814847583148
  C   -2.41163494333713      4.89155598110157     -1.05721020553698
  P   1.28480339162047      0.54184060218197      0.29061230573568
  C   5.50325973760948      2.06074902611388     -0.22116499625510
  C   3.22403345236408      3.09698286350580      0.25582663902009
  C   7.69240392442634      1.14889705412045     -0.87703257222760
  H   2.34214085980337     -2.91639438068400     -7.25272484641263
  H   0.92144558778438     -3.98366002199068     -7.40366404487597
  H   0.75453012832308     -2.38474544025955     -6.64978805494643
  H   -0.24812297296564     -3.48552914470184     -4.52095708573035
  H   -0.10956571358186     -5.05439500668155     -5.35037772333249
  H   0.62036454364230     -4.82819852187746     -3.74625838366664
  H   2.81882723554959     -5.66792437184964     -4.68157152905802
  H   2.07679338584225     -5.83340529752968     -6.28075525656257
  H   3.56453491156658     -4.87872798281849     -6.09997128314476
  O   -2.41846934092955      1.24366071499965     -1.31397230297422
  C   -3.83244315255364      2.67254941627765     -0.03076571284370
  H   -1.88579727089222      5.75653930775766     -1.46629501621181
  C   -3.46103586447930      5.11045886710712     -0.13415772836527
  O   1.99510449782161      1.42020200422343      1.42517617966211
  N   -0.17707432836277      0.91431111783883     -0.02087083076126
  N   1.63598417789332     -0.98779389022324      0.84778461222416
  C   6.18353355589693      2.97625641260959      0.62198986168926
  C   3.38938262287720      4.47132732376374     -0.12469351935477
  C   2.18383987341241      2.78352299326993      1.11355247712541
  H   8.27056040368323      0.42643734653499     -1.45568449632775
  C   8.32389757389969      2.05933751049399     -0.05792670076597
  P   -1.61995103302689      0.30783282786306     -0.26205078535768
  C   -4.50868378714034      1.46225615541870      0.50975886273109
  C   -4.18455688007919      3.99297327020433      0.40339264350635
  C   -3.79110365019091      6.42285286696460      0.29847469303340
  S   2.23066281301859     -1.43438497556438      2.36431224908554
  H   1.47405820209617     -1.81824441198936      0.21730863989748
  C   7.56031785173631      2.97232379844202      0.70491309627676
  H   5.60333227555384      3.67650970499147      1.22166029484490
  C   4.34709919586792      4.90209783572683     -1.07932233875801
  C   2.50386525034251      5.45036098389898      0.43935839840389
  C   1.28629397083026      3.72349731188934      1.68665378866254
  H   9.41250240332697      2.07150978386862      0.01161136741272
  O   -2.36331062069035      0.61264123570736      1.14134917868268
  N   -1.78495435607863     -1.20819756169563     -0.69581429696272
  C   -3.75685275903553      0.47371974547595      1.13218519556283
  C   -5.92408040342506      1.26824012476351      0.40667150972307
  C   -5.18043599193807      4.24674046706805      1.38294249397833
  H   -3.23906721298760      7.26350593260157     -0.12738402991593
  C   -4.77191662309626      6.63447930546529      1.24240872202045
  O   2.06223795740296     -2.87067564494545      2.40599121466730
  O   1.67320974600879     -0.57624593842171      3.38749055100275
  H   8.06277638975714      3.67098669275878      1.37477505456983
  H   5.00754917635922      4.16936447900338     -1.53876163286200
  C   4.44307389493369      6.22985695816129     -1.44223878511402
  C   2.64116833420395      6.81138107470782      0.05604907582260
  C   1.48853810346734      5.04946738837420      1.33898090081762
  C   0.17861936892807      3.32945937640868      2.58367326401519
  S   -2.22577419835633     -1.72523997150106     -2.15433031135326
  C   -4.30921534386680     -0.66695341300910      1.77680954698707
  C   -6.51259019974511      0.12869075655017      1.05007746810699
  C   -6.76308639640913      2.12905560323052     -0.34654375047192
  C   -5.46514045174066      5.53290341087349      1.79371649539882
  H   -5.72187747941178      3.40880664199104      1.81853730759870
  H   -5.01031934035536      7.64716028452217      1.57041089224185
  H   5.18123823614502      6.53291683264716     -2.18621688563705
  C   3.58968821482627      7.19736312944058     -0.86523977946761
  H   1.96582329414931      7.54584036112151      0.49979927462822
  H   0.83747188321273      5.81263844113333      1.76967716678683
  C   0.34263234645053      2.39212035716968      3.61222426102854
  C   -1.08400251247319      3.92903432565074      2.43994295784778
  O   -1.60590047314313     -0.97826458462090     -3.24781099205969
  O   -2.08864352020138     -3.18125498915262     -2.14709712253800
  C   -5.68939552360168     -0.78987821468212      1.74130865653515
  C   -3.47938528051223     -1.66910714804799      2.48266138289963
  C   -7.91633160309129     -0.06625030347076      0.96096921401521
  C   -8.12065282673734      1.89826259794724     -0.43217417686475
  H   -6.31928177767740      2.96993548519407     -0.87776880587909
  H   -6.23030086956024      5.69922273351098      2.55350563821894
  H   3.67861239172678      8.24466387660176     -1.15690933241250
  C   -0.70937043994938      2.08279477681755      4.47415944560473
  H   1.30038440726599      1.89540056990277      3.75348597350206
  C   -2.12589639062167      3.61842514994529      3.30581298412932
  H   -1.25903812664654      4.62692292634445      1.61967671299795
  H   -6.16138129374452     -1.62903270701826      2.25426728836093
  C   -2.36883907292753     -1.31146956684323      3.26953884241413
  C   -3.83246870578120     -3.02587332602540      2.44061408868781
  H   -8.35353636811098     -0.93470513193525      1.45716566144880
  C   -8.70678492364743      0.79970484604860      0.23677910238518
  H   -8.74359337425133      2.56215209098351     -1.03295557818602
  F   5.84986725757125      2.31879563122338      3.82486178551627
  C   -1.96456655586715      2.69277512883123      4.35080922893409
  H   -0.52985608339084      1.35059530010868      5.26073042342428
  H   -3.08924853116960      4.10598573249068      3.15144660453152
  C   -1.68922645256651     -2.26611733029500      4.01821887887679
  H   -2.04139206942200     -0.27390353236390      3.31540754601340
  C   -3.14410132560523     -3.97683784320009      3.19449021274275
  H   -4.65924720636226     -3.34590459110719      1.80377487507413
  H   -9.78193797644642      0.62973401303783      0.16444587829063
  C   6.53780319215988      1.14524325735964      3.86813179180121
  C   -3.12206708201948      2.41664454281733      5.31631403982426
  C   -2.07324354887416     -3.61791141176125      4.02378289992109
  H   -0.84211075151201     -1.93782077432809      4.62336177953249
  H   -3.46424766020843     -5.01655061907277      3.13297828885613
  F   6.51773082266635      0.72945003724964      5.16724921158051
  C   5.92633178040414      0.10218728900708      2.96452495076334
  F   7.82979331916626      1.41259348572870      3.55559124902838
  C   -2.77758761659817      1.33133391824223      6.34587301746926
  C   -4.36886917995830      1.96131296070740      4.53324056482848
  C   -3.44994746205068      3.72389264465127      6.06863352487722
  C   -1.36950793339754     -4.61229370947007      4.95368421043701
  C   6.72631123437295     -0.70434682154689      2.15852990305825
  C   4.54165205423240     -0.08894096558024      3.00814651998204
  H   -3.64008141229183      1.16889276199719      7.00820676225327
  H   -2.54459177083547      0.37126753838788      5.86256916142939
  H   -1.92459779544028      1.62102893292275      6.97673164883353
  H   -4.18534709176582      1.01443694447765      4.00877125399833
  H   -5.21156086812596      1.80913219196911      5.22436795000562
  H   -4.67371714232959      2.70754042144367      3.78795414316991
  H   -3.74699306017891      4.52130330699713      5.37302494882200
  H   -4.27953690632525      3.55855220315746      6.77282207424939
  H   -2.57836275665559      4.07786356994138      6.63809976393018
  C   0.14634352976968     -4.62377337683356      4.68261584273254
  C   -1.90115608401468     -6.04245333650917      4.78810317201999
  C   -1.61732721024663     -4.16657312065333      6.41132363228301
  C   6.13837222935769     -1.72135097611354      1.39709979702190
  H   7.80206654149382     -0.54168075756744      2.11821144156892
  C   3.98247684100442     -1.10663375158713      2.24504897043115
  H   3.90363809963310      0.53287460538196      3.63494185479020
  H   0.59276182474653     -3.62527992956950      4.77234747589027
  H   0.65137213541438     -5.28972962062063      5.39852815122887
  H   0.35829609332148     -4.99024894245826      3.66904661463760
  H   -1.36366434285678     -6.71517322804146      5.47181035466721
  H   -2.97239037705628     -6.11170898155148      5.02678727726650
  H   -1.74905916663360     -6.41727109185472      3.76518529806112
  H   -1.13267027104500     -4.86568508076754      7.10973233484738
  H   -1.21114943411012     -3.16277459046658      6.59768745263440
  H   -2.69354549631346     -4.14339612119895      6.63578530267177
  C   4.76335172425545     -1.93749769771202      1.43764329545532
  C   7.01948395844714     -2.64285804843046      0.58829209171066
  H   4.30645839312001     -2.74634965327013      0.86551513786618
  F   8.07746908646257     -1.98266794750635      0.04074016125948
  F   6.34368825685879     -3.23880022236090     -0.42639992138374
  F   7.53483456932064     -3.63587286156759      1.36494558606762
  C   -4.87323084285720     -2.31154212431041     -1.63618523574949
  C   -3.99637563493113     -1.42561938044107     -2.26031232370833
  H   -4.47885530553030     -3.16597491855333     -1.08624951504677
  C   -6.24817372488763     -2.09956349526638     -1.75023638316616
  C   -4.47265685555574     -0.34243346929167     -2.99244240444552
  C   -6.74480922654180     -1.00886097288958     -2.46737396819888
  C   -7.18983681596791     -3.10701613209496     -1.14141357222567
  C   -5.85073695573819     -0.13396182022536     -3.08383377564006
  H   -3.76776533800844      0.32108726126255     -3.49053403042259
  H   -7.81705106326888     -0.84021568799552     -2.53873926439423
  F   -6.83258443306759     -3.43250110275580      0.13690728788447
  F   -7.19263808766865     -4.27243575014596     -1.84764420644723
  F   -8.47285031037170     -2.66503093470191     -1.09752904047579
  C   -6.34517818495426      1.03222271701744     -3.90067429953458
  F   -7.67912007544844      1.24275525386369     -3.75967009872229
  F   -5.71216942354698      2.19115579485649     -3.55762312622306
  F   -6.10859137161848      0.84240292489236     -5.23061029311870
  H   -1.16574373625030     -4.93735748564060     -2.15785176118222
  H   -2.06868043308664     -7.11094548318294     -0.66578668440184
  H   0.05273021085180     -6.63855786250945      0.48489129657112
  H   -0.90394778634984     -3.71718841044267      0.37227327707068
