# Supplementary material for: The “Bubblepole” (BUPO) Method for Linear-Scaling Coulomb Matrix Construction with or without Density Fitting
Source: J Phys Chem A. 2025 Mar 3;129(10):2618–37. doi: 10.1021/acs.jpca.4c07415 (PMC11912483; doi:10.1021/acs.jpca.4c07415)
Supplement: Supplementary file 1 — jp4c07415_si_001.zip [file jp4c07415_si_001.zip › Structures/Glycine-Chains/Gly80.xyz]

563
# ORCA position Step 201, E_Pot=-102.01135323 Hartree
 N      0.7663458647     -1.1305449990      1.1060800890
 C      2.0572654876     -0.4871504826      0.9329585636
 C      2.8395590735     -0.5533630421      2.2049621858
 O      3.7953595304     -1.2944518978      2.2963284452
 N      2.3821879099      0.1939625285      3.2617022507
 C      2.8873254747     -0.0528259197      4.5931514681
 C      2.5732084067     -1.4370465614      5.0811375349
 O      3.0384639634     -1.8026982483      6.1376179222
 N      1.7792077865     -2.2584342914      4.3143855852
 C      1.5994804837     -3.6439319194      4.7003553657
 C      2.6797119566     -4.5351864865      4.1632880844
 O      2.9846934253     -5.5433605542      4.7661866250
 N      3.2799550146     -4.1739764733      2.9738139590
 C      4.4783239739     -4.8677648926      2.5586263855
 C      5.6354115568     -4.4414063913      3.3891647301
 O      6.5304930894     -5.2220614740      3.6233574178
 N      5.6282430000     -3.1472808452      3.8578341251
 C      6.6542366718     -2.6821147539      4.7690388610
 C      6.5763381173     -3.3994278340      6.0819245246
 O      7.5840662153     -3.8628161149      6.5687102484
 N      5.3476156125     -3.5087620071      6.6916254710
 C      5.2032267492     -4.2190680479      7.9436216093
 C      5.6055225460     -5.6520728050      7.7915446407
 O      6.2222214989     -6.1973541571      8.6820735662
 N      5.2566051550     -6.3033858080      6.6351299395
 C      5.6230965655     -7.6863168935      6.4413757398
 C      7.1027187670     -7.8621254025      6.3046290699
 O      7.6499692401     -8.7994881048      6.8430370477
 N      7.8044593689     -6.9377470790      5.5782835073
 C      9.2499995817     -6.9909395379      5.4971708922
 C      9.8459233706     -6.8621623510      6.8614035049
 O     10.8099922527     -7.5206897008      7.1863903195
 N      9.2392855019     -5.9808054316      7.7156078675
 C      9.7097478540     -5.7933594820      9.0736558725
 C      9.7054417485     -7.0719881873      9.8519748627
 O     10.4279805783     -7.2122461441     10.8158118770
 N      8.8457416542     -8.0626297350      9.4590088776
 C      8.8092909567     -9.3163082018     10.1672670923
 C      9.8917180298    -10.2464118366      9.7136798232
 O     10.3233483654    -11.0909388358     10.4651782396
 N     10.3566461998    -10.0873017493      8.4246680209
 C     11.4644830523    -10.8729809637      7.9455122453
 C     12.7225802734    -10.5192572202      8.6666447345
 O     13.5866773899    -11.3579899865      8.8061943542
 N     12.8594678325     -9.2404006497      9.1418083978
 C     14.0434172444     -8.8555211102      9.8878215761
 C     14.0505200194     -9.4928299750     11.2406446921
 O     15.0921394987     -9.8782893505     11.7265522389
 N     12.8450512157     -9.6141855494     11.8808620278
 C     12.7370444355    -10.3446033911     13.1319097108
 C     13.0853465411    -11.7914326704     12.9509643608
 O     13.8058645388    -12.3529812333     13.7499958383
 N     12.5578328352    -12.4243198470     11.8548445122
 C     12.9156484821    -13.7899333103     11.5274268388
 C     14.4009835808    -13.9453861200     11.4226678149
 O     14.9615400282    -14.8594282026     11.9895070767
 N     15.0700205738    -13.0153918708     10.6696818366
 C     16.5098652707    -13.0470458141     10.5390097823
 C     17.1668946375    -13.0346004405     11.8840023856
 O     18.0301027199    -13.8428369085     12.1469274192
 N     16.7400984688    -12.0796612388     12.7713039102
 C     17.3246371187    -11.9508976830     14.0906591949
 C     17.3490553791    -13.2714578880     14.7921549997
 O     18.3306350672    -13.6291356701     15.4080099081
 N     16.2107167051    -14.0272872886     14.6901159474
 C     16.0740569048    -15.2751851601     15.4135247826
 C     17.1771165514    -16.2305301547     15.0769108878
 O     17.6289609694    -16.9848632666     15.9125088495
 N     17.6283872918    -16.2175674349     13.7847929300
 C     18.6298372126    -17.1671363004     13.3345352210
 C     19.9487238265    -16.9589021277     14.0147767698
 O     20.6766506547    -17.8958905770     14.2782325186
 N     20.2876010039    -15.6615304571     14.2999755264
 C     21.5524442980    -15.3583898874     14.9417263245
 C     21.6553734982    -15.9854386903     16.2970299593
 O     22.7192544310    -16.4014925760     16.7085663176
 N     20.5010137804    -16.0420970659     17.0308133271
 C     20.4890164523    -16.6168742785     18.3636909334
 C     20.8641180643    -18.0642258339     18.3248795647
 O     21.5829364395    -18.5505260336     19.1736187466
 N     20.3364333369    -18.7821006183     17.2857541263
 C     20.6653698674    -20.1835752388     17.0987561640
 C     22.1445017627    -20.3767829885     16.9480777657
 O     22.7287265363    -21.2638331215     17.5391166274
 N     22.7843795227    -19.4981886105     16.1136811135
 C     24.2281864445    -19.5565255282     15.9578178345
 C     24.9388102355    -19.4663002509     17.2782656623
 O     25.8597032487    -20.2152845525     17.5333479605
 N     24.5038451495    -18.5100319442     18.1590504002
 C     25.1157025777    -18.3722637833     19.4701442750
 C     25.0782503393    -19.6593057422     20.2428148233
 O     26.0457551604    -20.0242218058     20.8792474014
 N     23.9129813770    -20.3813053331     20.1983795410
 C     23.7884782011    -21.6290558200     20.9316729639
 C     24.8425606557    -22.6156046550     20.5239709829
 O     25.3881484217    -23.3171085752     21.3516487017
 N     25.1383980638    -22.6831906679     19.1871367907
 C     26.1214891073    -23.6415309024     18.6998931732
 C     27.4662963129    -23.4230241543     19.3293911202
 O     28.1729386180    -24.3586030217     19.6463968359
 N     27.8429929733    -22.1189315730     19.5085118586
 C     29.1395601423    -21.7889582827     20.0791088323
 C     29.2883796554    -22.3627693368     21.4563459974
 O     30.3397165234    -22.8418632609     21.8312811081
 N     28.1763430846    -22.3019672793     22.2527115286
 C     28.2062528003    -22.8135508511     23.6126125831
 C     28.5591392256    -24.2704627574     23.6364582000
 O     29.3032847883    -24.7244298133     24.4822122541
 N     27.9881852463    -25.0429827435     22.6605128713
 C     28.2525719028    -26.4701076622     22.5930403915
 C     29.7180742724    -26.7437946546     22.4351996677
 O     30.2546907522    -27.6542902561     23.0335250317
 N     30.3973957385    -25.9174330827     21.5798588832
 C     31.8199013053    -26.1018661957     21.3455632487
 C     32.5996153440    -25.9969487199     22.6220416303
 O     33.5280017352    -26.7450141011     22.8533005021
 N     32.2071625050    -25.0131545865     23.4906325025
 C     32.9073945322    -24.8158631666     24.7496516118
 C     32.8714217662    -26.0552259796     25.5934329230
 O     33.8434633006    -26.4114444162     26.2285623749
 N     31.6863993409    -26.7419469543     25.6065889909
 C     31.5373207625    -27.9459778058     26.4081434003
 C     32.5337466534    -28.9928723679     26.0078269734
 O     33.0916708308    -29.6814804393     26.8383891076
 N     32.7617874816    -29.1236381160     24.6637347013
 C     33.6934778386    -30.1213999439     24.1637966905
 C     35.0686052484    -29.9083154197     24.7225147261
 O     35.7617460317    -30.8453640282     25.0641414160
 N     35.4859957354    -28.6070273269     24.8119589052
 C     36.8083344377    -28.2861884529     25.3231487781
 C     36.9886097940    -28.7981191086     26.7207990478
 O     38.0363912338    -29.2983436876     27.0771236458
 N     35.9124788633    -28.6580850303     27.5562487579
 C     35.9827190528    -29.1076164786     28.9368024629
 C     36.2899287968    -30.5730107462     29.0161168531
 O     37.0534897597    -31.0100485548     29.8532985276
 N     35.6560641428    -31.3722942091     28.1022009291
 C     35.8722957035    -32.8099478972     28.0996625479
 C     37.3210518970    -33.1425063260     27.9017897930
 O     37.8486647899    -34.0431647906     28.5225532643
 N     37.9954399422    -32.3816545646     26.9840016779
 C     39.3999622669    -32.6318792399     26.7033408467
 C     40.2354477499    -32.4967841690     27.9414101741
 O     41.1482974157    -33.2644667650     28.1705076052
 N     39.9111761790    -31.4619393010     28.7779777126
 C     40.6697215744    -31.2283962405     29.9962228507
 C     40.6288286936    -32.4242567344     30.9004819094
 O     41.6134004991    -32.7839081630     31.5142512293
 N     39.4235171971    -33.0680510023     30.9926330284
 C     39.2663798252    -34.2270482147     31.8561371079
 C     40.2104254552    -35.3257876567     31.4677263738
 O     40.7812745635    -35.9933601397     32.3068784965
 N     40.3762453476    -35.5274073975     30.1232949282
 C     41.2547583798    -36.5771557168     29.6341536126
 C     42.6578869658    -36.3836993865     30.1266440272
 O     43.3342317895    -37.3253310067     30.4891894711
 N     43.1199230605    -35.0944376078     30.1321421023
 C     44.4704517226    -34.7935396741     30.5774956188
 C     44.6891339090    -35.2437614183     31.9908542603
 O     45.7324889294    -35.7646962124     32.3302130475
 N     43.6535643354    -35.0240338285     32.8599036949
 C     43.7645308916    -35.4116300633     34.2566029097
 C     44.0248904631    -36.8817040308     34.3941464037
 O     44.8077828946    -37.3048606295     35.2204428238
 N     43.3266915690    -37.7005118933     33.5466744229
 C     43.4960461819    -39.1434137065     33.6054126505
 C     44.9233015004    -39.5351699426     33.3655099748
 O     45.4445297774    -40.4243261717     34.0076305888
 N     45.5844497259    -38.8425313455     32.3860433275
 C     46.9674068154    -39.1548560404     32.0631163748
 C     47.8576410438    -38.9907319029     33.2585423110
 O     48.7541734835    -39.7780801206     33.4840216396
 N     47.6031342010    -37.9088618160     34.0590403906
 C     48.4200594656    -37.6462537563     35.2330196261
 C     48.3822800370    -38.7974743661     36.1939428975
 O     49.3816356461    -39.1560723844     36.7835433093
 N     47.1655406353    -39.4020320669     36.3667253696
 C     47.0129945526    -40.5124855329     37.2940913372
 C     47.9141933481    -41.6571046830     36.9310263765
 O     48.5002605762    -42.2997742733     37.7800262538
 N     48.0244023919    -41.9311204107     35.5936658579
 C     48.8470028193    -43.0354283514     35.1283233962
 C     50.2725009005    -42.8718775606     35.5661306337
 O     50.9295627923    -43.8162709965     35.9552334223
 N     50.7776985311    -41.6015892437     35.4890327170
 C     52.1543283241    -41.3263378349     35.8640289515
 C     52.4112714472    -41.7167940037     37.2885992770
 O     53.4411833075    -42.2681407962     37.6210461360
 N     51.4167996297    -41.4039461862     38.1762486676
 C     51.5538544310    -41.7279412664     39.5855168800
 C     51.7513424726    -43.2006670483     39.7798882831
 O     52.5539146092    -43.6287483072     40.5853269357
 N     50.9718216264    -44.0149460524     39.0018767780
 C     51.0945398818    -45.4603608118     39.1001504612
 C     52.4921634060    -45.9107338928     38.7985912748
 O     53.0226982880    -46.7816018998     39.4576435470
 N     53.1168463637    -45.2935983387     37.7475441693
 C     54.4803671459    -45.6511336843     37.3902838357
 C     55.4221419576    -45.4487528837     38.5396018222
 O     56.2918093447    -46.2613655585     38.7789131813
 N     55.2497027127    -44.3102471717     39.2817942218
 C     56.1211816837    -44.0294637745     40.4127388615
 C     56.0966711950    -45.1383299986     41.4237669053
 O     57.1162195542    -45.4913632955     41.9800623625
 N     54.8781050633    -45.7087719871     41.6840233171
 C     54.7467519481    -46.7574733357     42.6846816218
 C     55.6169810272    -47.9395722363     42.3745439730
 O     56.1854111536    -48.5439059056     43.2606900432
 N     55.7167211791    -48.3009327978     41.0571747546
 C     56.4690627990    -49.4821722943     40.6637516280
 C     57.9093487362    -49.3669235702     41.0597101073
 O     58.5354376216    -50.3290865749     41.4553858680
 N     58.4628521157    -48.1217621001     40.9298059491
 C     59.8664999367    -47.8916373082     41.2174495609
 C     60.1827941213    -48.2082638156     42.6462257254
 O     61.2468719991    -48.7017169142     42.9573001948
 N     59.2123798361    -47.8989382570     43.5607552928
 C     59.4106743911    -48.1545425113     44.9758438064
 C     59.5389686057    -49.6216369920     45.2507443534
 O     60.3254871578    -50.0325501275     46.0786369625
 N     58.7228997047    -50.4491964659     44.5272355701
 C     58.8125467622    -51.8946894573     44.6612584614
 C     60.1731846820    -52.3930801952     44.2779467371
 O     60.7457001633    -53.2239999264     44.9534483042
 N     60.7094950499    -51.8564286914     43.1372621936
 C     62.0626491227    -52.1771096290     42.7164742378
 C     63.0558544523    -51.9212163994     43.8129072327
 O     63.9036042583    -52.7462067589     44.0856841702
 N     62.9505066298    -50.7236174573     44.4724921040
 C     63.8293258471    -50.3942491645     45.5825677860
 C     63.7890968540    -51.4437087961     46.6529855731
 O     64.8153154953    -51.8630080963     47.1469846405
 N     62.5486932814    -51.8838018718     47.0342979342
 C     62.3934124528    -52.9079491557     48.0526132523
 C     63.2016798986    -54.1307419120     47.7371467385
 O     63.8416370460    -54.6888079388     48.6045377390
 N     63.1704742511    -54.5751302601     46.4410658711
 C     63.8681802802    -55.7916140911     46.0623871070
 C     65.3306460059    -55.7120003632     46.3879054372
 O     65.9308524559    -56.6812668768     46.8051025811
 N     65.9415206767    -54.5042057973     46.1782911667
 C     67.3725983829    -54.3492479181     46.3862779280
 C     67.7494991397    -54.5948024112     47.8149182310
 O     68.8085976430    -55.1140784086     48.1024408980
 N     66.8446748645    -54.1900351682     48.7588943755
 C     67.1175560477    -54.3679107148     50.1732782571
 C     67.2331149752    -55.8192730376     50.5199591045
 O     68.0414268383    -56.2047819013     51.3395249519
 N     66.3738481354    -56.6621903249     49.8682229204
 C     66.3932037877    -58.0892764231     50.1278346410
 C     67.7294454021    -58.6700515230     49.7908470656
 O     68.2361167207    -59.5151997269     50.4985689491
 N     68.3185945225    -58.1927432185     48.6511720440
 C     69.6127349070    -58.6852178961     48.2172277367
 C     70.6439370654    -58.5334295934     49.2922326354
 O     71.4249002812    -59.4325115103     49.5179558071
 N     70.6599505587    -57.3489507081     49.9815189039
 C     71.6966255194    -57.0743222494     50.9597010242
 C     71.6888104940    -58.0966008106     52.0497338226
 O     72.7262585318    -58.5198770887     52.5122798573
 N     70.4575653343    -58.5041410489     52.4858385488
 C     70.3196729114    -59.4469229941     53.5810858958
 C     70.9883767767    -60.7473699142     53.2696321901
 O     71.4703001845    -61.4123550206     54.1606880278
 N     71.0149922117    -61.1389483155     51.9562234803
 C     71.6873312923    -62.3612308017     51.5622779760
 C     73.1778608402    -62.2741014959     51.6798348409
 O     73.8282071039    -63.2730415863     51.8960012482
 N     73.7607710829    -61.0410911969     51.5124469470
 C     75.1857786262    -60.8771140439     51.7111673354
 C     75.5532748818    -60.9550590861     53.1591928928
 O     76.5866699846    -61.4841691605     53.5039088576
 N     74.6673006306    -60.4028088094     54.0449410267
 C     74.8396058159    -60.5661216541     55.4771809186
 C     74.8126368526    -62.0154380170     55.8565691183
 O     75.6713056230    -62.4778245706     56.5781360499
 N     73.7912948269    -62.7768126318     55.3498597924
 C     73.7241440614    -64.2049215792     55.5957378810
 C     74.9902139379    -64.8847416030     55.1721037215
 O     75.5307576670    -65.6796228310     55.9111350659
 N     75.4837108647    -64.5509353231     53.9358937314
 C     76.7361786330    -65.0817291340     53.4344703482
 C     77.8685535881    -64.8011959038     54.3729868199
 O     78.7019506552    -65.6524409327     54.5907362770
 N     77.9260216169    -63.5665069631     54.9670234427
 C     79.0147621536    -63.2323079853     55.8609152078
 C     78.9683915165    -64.1067033813     57.0726964050
 O     79.9794296667    -64.4826713397     57.6216554417
 N     77.7225775341    -64.4700075738     57.5042063168
 C     77.5520922179    -65.3288070161     58.6633989738
 C     78.1031483421    -66.7003391440     58.4317903869
 O     78.3822684680    -67.4244059327     59.3678746458
 N     78.2801805626    -67.1196817992     57.1404734161
 C     78.8764519018    -68.4072983706     56.8764507272
 C     80.3627952836    -68.3384458847     56.7297554818
 O     81.0320554461    -69.3523280756     56.7961123329
 N     80.9298546490    -67.1009040494     56.5212083190
 C     82.3574674581    -66.9242134799     56.6571284101
 C     82.7526774359    -66.9159439292     58.1034041081
 O     83.6930504283    -67.5897157054     58.4566639818
 N     82.0130662570    -66.1606851516     58.9803061527
 C     82.1704626517    -66.3307768101     60.4149813555
 C     82.1208177163    -67.7826948908     60.8002690650
 O     82.9479223104    -68.2237862137     61.5684870469
 N     81.1306742541    -68.5577462450     60.2501513334
 C     81.0302972983    -69.9555469370     60.6008808873
 C     82.2529976746    -70.7283914153     60.1850644139
 O     82.7977801215    -71.4410726917     60.9982909588
 N     82.7109559806    -70.5917090115     58.8990544091
 C     83.8553786544    -71.3580487515     58.4191200949
 C     85.1016308017    -70.9599265895     59.1436034998
 O     86.0253919830    -71.7345047091     59.2688739894
 N     85.1519914030    -69.6930492912     59.6636892851
 C     86.3063913028    -69.2429964706     60.4134436356
 C     86.2274938759    -69.6537772976     61.8516554402
 O     86.9395692366    -69.1241827383     62.6833622653
 N     85.3482921844    -70.6536445665     62.1902568210
 C     85.2201050853    -71.0746364221     63.5599409851
 C     85.0077660651    -72.5552860751     63.6873070963
 O     85.6600675625    -73.1356851081     64.5161168705
 O     84.0999836325    -73.1555342026     62.8828486882
 H      0.2859979991     -1.2065584944      0.2162545074
 H      0.1628463594     -0.5867770453      1.7121371172
 H      1.9234938289      0.5503418803      0.6043556964
 H      2.6262669823     -1.0024228767      0.1443915677
 H      1.5199432035      0.7366482478      3.1885610468
 H      2.4932502473      0.7001022187      5.2821627839
 H      3.9742977555      0.0808696266      4.5837250161
 H      1.4905087620     -1.9862094317      3.3613204567
 H      0.6143777892     -4.0214506774      4.3969398374
 H      1.6170512968     -3.6846820454      5.7964911440
 H      3.2699235723     -3.1776219450      2.6937327708
 H      4.6888002558     -4.6987377423      1.4983394316
 H      4.3134729825     -5.9400589778      2.6986281057
 H      4.9597320313     -2.4523363471      3.4707613093
 H      6.5737234608     -1.6024697585      4.9209202561
 H      7.6331489464     -2.8905891829      4.3214578195
 H      4.5341083762     -2.9512402138      6.3822029083
 H      4.1728879623     -4.1458055765      8.3061837958
 H      5.8532241818     -3.7324870060      8.6803911290
 H      4.5337821840     -5.9273819883      5.9965847617
 H      5.1103702872     -8.0993552022      5.5675381433
 H      5.2803054996     -8.2454630576      7.3209714326
 H      7.3208848834     -6.2553674423      4.9739681119
 H      9.6302387155     -6.2009327145      4.8418157732
 H      9.5392489504     -7.9522321914      5.0612589936
 H      8.5501037470     -5.3040493231      7.3526156904
 H      9.0777960538     -5.0665001017      9.5923414107
 H     10.7266946901     -5.3950209464      9.0389845995
 H      8.4099976388     -8.0621136598      8.5176910363
 H      7.8289584111     -9.7875046367     10.0432639291
 H      8.9447352145     -9.0908391883     11.2282439220
 H     10.3453738273     -9.1442869759      8.0053543123
 H     11.5905799480    -10.7185815167      6.8686908278
 H     11.2389068299    -11.9304233949      8.0985248203
 H     12.1394408363     -8.5346644110      8.9451134504
 H     14.1231791869     -7.7684228480      9.9763044641
 H     14.9170533629     -9.2049361527      9.3306008052
 H     11.9983801423     -9.2060276347     11.4679699445
 H     11.7319652435    -10.2455384939     13.5519443067
 H     13.4384297728     -9.9000894214     13.8431788795
 H     11.8544106965    -11.9498094412     11.2651149839
 H     12.4400370539    -14.0940432538     10.5898776994
 H     12.5414006076    -14.4448086127     12.3188870534
 H     14.5530529132    -12.3352970100     10.0902018359
 H     16.8567464870    -12.1951798540      9.9457613789
 H     16.7921256108    -13.9598085964     10.0069611584
 H     16.0633527103    -11.3581486407     12.4739694333
 H     16.7579360895    -11.2247200438     14.6823630527
 H     18.3460173024    -11.5753760858     13.9866204797
 H     15.3703452152    -13.6205690901     14.2444599089
 H     15.1073498104    -15.7355463403     15.1870093343
 H     16.0977377828    -15.0568163385     16.4843430266
 H     17.2681475691    -15.5114933602     13.1215479210
 H     18.7548201553    -17.0934178000     12.2495927395
 H     18.2595023532    -18.1709849826     13.5566014304
 H     19.5745770215    -14.9128160522     14.2353490207
 H     21.6879042762    -14.2758342209     15.0198888209
 H     22.3524998270    -15.7475140514     14.3060562165
 H     19.6245513623    -15.6877915394     16.6275950987
 H     19.5008444557    -16.5043281419     18.8191447257
 H     21.2071368100    -16.0700221283     18.9802316181
 H     19.7241089526    -18.3112374707     16.6061978018
 H     20.1412628273    -20.5792170365     16.2236668230
 H     20.3156105642    -20.7348008719     17.9753821924
 H     22.2295639704    -18.8246403565     15.5557386721
 H     24.5739783156    -18.7621698008     15.2906114235
 H     24.4765435925    -20.5144013066     15.4926688621
 H     23.8060978120    -17.8110972208     17.8512441749
 H     24.6198852085    -17.5802308190     20.0393999155
 H     26.1586120101    -18.0759193966     19.3282172809
 H     23.0700832289    -19.9623696816     19.7695426321
 H     22.7956404463    -22.0634377530     20.7809034460
 H     23.8990868003    -21.4088938913     21.9968582260
 H     24.5514094730    -22.1586529983     18.5163204831
 H     26.2078803254    -23.5767943640     17.6115367126
 H     25.7733612145    -24.6482365631     18.9467254190
 H     27.2383691518    -21.3703270171     19.1459290344
 H     29.2735251086    -20.7036740586     20.1109423850
 H     29.9172091438    -22.2018003530     19.4309425253
 H     27.3348372803    -21.8239805188     21.9039734532
 H     27.2392284981    -22.6552298972     24.0989099321
 H     28.9580950403    -22.2518563776     24.1733741283
 H     27.3045497900    -24.6198225472     22.0196707861
 H     27.6972141518    -26.9211669477     21.7655216144
 H     27.8996856414    -26.9271761812     23.5213626253
 H     29.8735913196    -25.2257144382     21.0271012514
 H     32.1855071642    -25.3657756158     20.6237302081
 H     31.9693841161    -27.0956702101     20.9151157659
 H     31.4831986047    -24.3427488824     23.1958697254
 H     32.4709384636    -23.9775118380     25.3002542628
 H     33.9479038675    -24.5644537299     24.5272080299
 H     30.8673821406    -26.3377510306     25.1315976280
 H     30.5220857467    -28.3420716632     26.3134361478
 H     31.6966654532    -27.6817245737     27.4569839377
 H     32.1895753772    -28.5804717158     24.0029143288
 H     33.7269170638    -30.0960289432     23.0707054738
 H     33.3327031408    -31.1086188690     24.4646247530
 H     34.8936490534    -27.8621481657     24.4206056248
 H     36.9739481504    -27.2052154454     25.2975719598
 H     37.5506274224    -28.7540515460     24.6709452465
 H     35.0855961974    -28.1412381685     27.2272114502
 H     35.0428171420    -28.8951648035     29.4544826510
 H     36.7757268706    -28.5474339280     29.4394430765
 H     34.9453438890    -30.9598594944     27.4822937720
 H     35.2710874854    -33.2837288468     27.3182536281
 H     35.5420998088    -33.2076094310     29.0630824522
 H     37.4730326143    -31.7008105384     26.4157815875
 H     39.7617979044    -31.9450278792     25.9327059619
 H     39.4959043310    -33.6496868490     26.3158076244
 H     39.1939714320    -30.7851360216     28.4838204984
 H     40.2833354515    -30.3500815006     30.5215078113
 H     41.7073154048    -31.0229317052     29.7197522186
 H     38.6012824313    -32.6624831098     30.5255486728
 H     38.2352211039    -34.5904511140     31.8195693881
 H     39.4762978956    -33.9194021228     32.8839796159
 H     39.7968993996    -34.9942840462     29.4606716584
 H     41.2431907463    -36.6032562686     28.5406108097
 H     40.8759477317    -37.5367619990     29.9958915435
 H     42.5364073480    -34.3501913657     29.7259465241
 H     44.6689554036    -33.7211830468     30.4928568387
 H     45.1716133795    -35.3166941062     29.9217886113
 H     42.8334961671    -34.4903775976     32.5392858278
 H     42.8543641628    -35.1423323696     34.8002083015
 H     44.5961177225    -34.8578904190     34.7007235324
 H     42.6017954558    -37.2931396343     32.9389440736
 H     42.8477690044    -39.6333114705     32.8732042724
 H     43.1947569872    -39.4837564364     34.5998291181
 H     45.0611785492    -38.1729281099     31.8048041973
 H     47.3205324426    -38.5191288541     31.2460133939
 H     47.0142235930    -40.1929892248     31.7231716505
 H     46.8979325230    -37.2208504877     33.7625536580
 H     48.0849006273    -36.7322918470     35.7320853995
 H     49.4509025069    -37.4882091651     34.9047384279
 H     46.3355107103    -38.9941330503     35.9167615625
 H     45.9713541544    -40.8467461067     37.3129553590
 H     47.2669222794    -40.1580005221     38.2964497924
 H     47.4386237441    -41.4138142743     34.9250900879
 H     48.7977558264    -43.1097326729     34.0380663168
 H     48.4437604788    -43.9621644069     35.5449111346
 H     50.2009815613    -40.8569729130     35.0756775467
 H     52.3795016938    -40.2653660898     35.7220089278
 H     52.8110687462    -41.9001848017     35.2049896012
 H     50.6011753041    -40.8676808366     37.8484551717
 H     50.6731676481    -41.3924439107     40.1407725301
 H     52.4229470909    -41.1921552589     39.9763232696
 H     50.2369827602    -43.5926239406     38.4079368586
 H     50.3909505473    -45.9525563445     38.4230006660
 H     50.8404605230    -45.7551524281     40.1220425542
 H     52.5735189840    -44.6487604372     37.1469848723
 H     54.8169236533    -45.0693845091     36.5274484448
 H     54.4920181591    -46.7074556726     37.1083495353
 H     54.5804500351    -43.5925455287     38.9529778001
 H     55.8374676627    -43.0866242612     40.8891724366
 H     57.1422056620    -43.9193387883     40.0373575989
 H     54.0315941997    -45.2840589505     41.2820785170
 H     53.7041517287    -47.0796844685     42.7601225154
 H     55.0381481298    -46.3468696587     43.6553385822
 H     55.1538368304    -47.8040184417     40.3570022190
 H     56.3961321653    -49.6354219211     39.5830189019
 H     56.0268010750    -50.3530368425     41.1546596017
 H     57.8907888443    -47.3513416354     40.5594679494
 H     60.1326831157    -46.8537217521     40.9967669484
 H     60.4603259029    -48.5354252615     40.5629255688
 H     58.3481254457    -47.4381080360     43.2453162016
 H     58.5849401538    -47.7348537173     45.5574210046
 H     60.3286958626    -47.6487016469     45.2875295959
 H     58.0509844637    -50.0393547043     43.8655754664
 H     58.0500702581    -52.3830302664     44.0476831585
 H     58.6166914635    -52.1538593942     45.7051648723
 H     60.1339416187    -51.2232836345     42.5556352939
 H     62.3278593366    -51.5955913840     41.8285636885
 H     62.0958290560    -53.2345167781     42.4411184092
 H     62.3028914055    -49.9999327061     44.1166231236
 H     63.5522805605    -49.4252963396     46.0089036731
 H     64.8504149189    -50.3120002689     45.2010741066
 H     61.7054031110    -51.4108896541     46.6670580699
 H     61.3381077826    -53.1779643508     48.1558618430
 H     62.7286697072    -52.4980832276     49.0089965423
 H     62.5024886774    -54.1470063997     45.7769138661
 H     63.7344527845    -55.9879512961     44.9944272536
 H     63.4248111495    -56.6262554640     46.6122214669
 H     65.4019703534    -53.7314054068     45.7694227146
 H     67.6972643491    -53.3491028990     46.0845570817
 H     67.8904341335    -55.0724504362     45.7502397841
 H     65.9628827592    -53.7478132879     48.4622700695
 H     66.3324744389    -53.9004270200     50.7748930929
 H     68.0608102690    -53.8658801325     50.4053689815
 H     65.6952015452    -56.2744096803     49.1992944650
 H     65.6100091899    -58.5944119692     49.5550222430
 H     66.1899719545    -58.2489595125     51.1901777061
 H     67.8005330304    -57.5318297099     48.0578275672
 H     69.9369861947    -58.1642912591     47.3110165571
 H     69.5130263105    -59.7470196265     47.9753073530
 H     70.0191364184    -56.5959061369     49.7121899025
 H     71.5619048322    -56.0818156196     51.3992071660
 H     72.6643520958    -57.0927784794     50.4501152973
 H     69.6120803313    -58.1111221157     52.0530713335
 H     69.2635605140    -59.6212099138     53.8066268920
 H     70.7795046476    -59.0130787768     54.4740291199
 H     70.7407181245    -60.4810404727     51.2070944860
 H     71.4157402793    -62.6234948550     50.5354110323
 H     71.3269698296    -63.1651101250     52.2101464396
 H     73.1904307081    -60.1874573076     51.6053095092
 H     75.5208872807    -59.9261750705     51.2845810993
 H     75.6921619739    -61.6809922656     51.1721536678
 H     73.8517563357    -59.8811257840     53.6793137188
 H     74.0625922637    -60.0205471958     56.0202382393
 H     75.8083217096    -60.1422921016     55.7578413356
 H     73.0046661608    -62.3322138984     54.8477601053
 H     72.8700293023    -64.6410527916     55.0698589983
 H     73.5742252521    -64.3625733342     56.6673780131
 H     74.9186705716    -63.9947171534     53.2762690046
 H     76.9575215775    -64.6624119487     52.4476542129
 H     76.6298462535    -66.1634038618     53.3143401437
 H     77.3527099387    -62.7928605262     54.5995702815
 H     78.9717529311    -62.1793730419     56.1525942376
 H     79.9570083323    -63.3924273346     55.3299675089
 H     76.8909691649    -64.0174071813     57.0780900177
 H     76.4934496063    -65.3985358034     58.9424037441
 H     78.0898287198    -64.8718677035     59.5006805270
 H     78.2392907543    -66.4607779231     56.3399487113
 H     78.4325556405    -68.8422654547     55.9789614687
 H     78.6321006849    -69.0570111491     57.7223301475
 H     80.3954341689    -66.2518621246     56.7932227374
 H     82.6775006726    -66.0066400369     56.1562324106
 H     82.8517598738    -67.7580646070     56.1557146413
 H     81.2541855960    -65.5573237537     58.6284609947
 H     81.4067878266    -65.7755135997     60.9690453601
 H     83.1426733862    -65.9217577167     60.7127705243
 H     80.2809931720    -68.1255186176     59.8511924184
 H     80.1363976626    -70.4122329672     60.1600628212
 H     80.9310071731    -70.0163433690     61.6958557201
 H     82.1515350970    -70.0797972824     58.1967383591
 H     83.9861683780    -71.2146661865     57.3372420697
 H     83.6711774878    -72.4245032474     58.6062945865
 H     84.4190631618    -68.9952615805     59.4499582700
 H     86.4208257973    -68.1536871315     60.3452321362
 H     87.1990819421    -69.6942372280     59.9695560343
 H     84.5477178247    -70.8775076564     61.5752017226
 H     84.4227325536    -70.5105955953     64.0455439037
 H     86.1541657444    -70.8025561460     64.0658652009
 H     83.6726623620    -72.5393820484     62.2466404943
