# Supplementary material for: The “Bubblepole” (BUPO) Method for Linear-Scaling Coulomb Matrix Construction with or without Density Fitting
Source: J Phys Chem A. 2025 Mar 3;129(10):2618–37. doi: 10.1021/acs.jpca.4c07415 (PMC11912483; doi:10.1021/acs.jpca.4c07415)
Supplement: Supplementary file 1 — jp4c07415_si_001.zip [file jp4c07415_si_001.zip › Structures/Glycine-Chains/Gly40.xyz]

283
 energy: -51.231828726338 gnorm: 0.000880850450 xtb: 6.6.1 (8d0f1dd)
N            2.44710423823789       -2.07564801535427        1.62358265682407
C            3.69388427037588       -1.34958824308369        1.45688901649375
C            4.37799219878712       -1.20305835871806        2.77840111413129
O            5.42137853542343       -1.78653423658692        2.98803904359883
N            3.74320671485969       -0.47153352700243        3.75278245911315
C            4.11288229015993       -0.67489399496150        5.13509009094353
C            3.81022386908593       -2.07022542051250        5.58711229815047
O            4.20232691347731       -2.44053213295005        6.67288454481202
N            3.10120473184979       -2.90668737954951        4.75834227823705
C            2.94515345348633       -4.30332496270913        5.09658728393045
C            4.11477367230923       -5.12525685425648        4.65452795423909
O            4.36207684879988       -6.16924319919198        5.22087689534414
N            4.87963990074649       -4.66904052438827        3.60601395773062
C            6.13660737826733       -5.31676521172946        3.31156973490473
C            7.18303025897953       -4.89408055114698        4.29069714178980
O            8.01388485514385       -5.68869918965223        4.67386298356488
N            7.13977048243761       -3.59380446686262        4.72296661006386
C            7.98573605833947       -3.13803441742369        5.80647484712194
C            7.73302122434132       -3.93050090705377        7.05267071599251
O            8.66815376154494       -4.35481693172117        7.69670983749140
N            6.42904900796227       -4.15030985476152        7.42156106874081
C            6.10831333688803       -4.90123816120864        8.61613036973104
C            6.52391518720161       -6.33266811686989        8.48896504883221
O            6.99934807574855       -6.90390322944522        9.44697432059771
N            6.34407983456906       -6.95668071207817        7.27927329816411
C            6.75097302387583       -8.33203003473822        7.09095496781548
C            8.23270295845394       -8.47972006822077        7.23776246029655
O            8.68769637013428       -9.42349634908680        7.84596930783839
N            9.03272706717417       -7.52676548906743        6.66422456998558
C           10.47368829659877       -7.58221126558385        6.79429046871617
C           10.88843529018152       -7.40866157725229        8.22078823813402
O           11.78205305995164       -8.08768309629597        8.68099242522603
N           10.22099668754969       -6.46558114116321        8.95905420018877
C           10.52274265873217       -6.25632490822086       10.35860402109461
C           10.29566363528168       -7.50626016183976       11.14757738154951
O           11.12124351766296       -7.87119207958569       11.95637786926518
N            9.14557745813245       -8.21364752210459       10.91526166402378
C            8.88723034085564       -9.45697156814207       11.61436752420347
C            9.91710360614339      -10.47533830842738       11.24517971760868
O           10.34460380233618      -11.25991312082627       12.06421617989772
N           10.35447338187123      -10.45564868471567        9.94739361253996
C           11.36704472609221      -11.37203227974015        9.47193707297429
C           12.67933809041670      -11.14617258075787       10.15055439367291
O           13.53182065609547      -12.00685549121526       10.11506541581501
N           12.88385016997541       -9.96363961968461       10.81408637376054
C           14.09893420507177       -9.73160878516536       11.55923428691841
C           14.20368522441425      -10.63518508186847       12.74495217641215
O           15.28893987560766      -10.85772829194233       13.23663008181832
N           13.05671269412041      -11.19147674814367       13.25008467483541
C           13.12011642478613      -12.16044018421879       14.31968086550114
C           13.45798446274582      -13.52990857414263       13.82075133519345
O           13.92092073913093      -14.34868351892944       14.58676953868789
N           13.22919071346702      -13.82244572332297       12.49578609257660
C           13.74095442406262      -15.05397342336596       11.94020855627872
C           15.21122007586780      -14.95403247835780       11.68508468018043
O           15.93187734433455      -15.89541255195257       11.93611928565706
N           15.68429349109647      -13.77184530261360       11.17594464124907
C           17.10627967453046      -13.51739527721856       11.06787065658384
C           17.77519256606661      -13.63535925357920       12.40324931439213
O           18.83819121939812      -14.21022818595212       12.49628213469001
N           17.14254025440592      -13.07624212291126       13.48595537334164
C           17.72179750264192      -13.15001037920779       14.80994737622387
C           17.75943212627233      -14.55972765098061       15.30915154619801
O           18.75712046292535      -14.97267519567142       15.86058808933077
N           16.65035897841575      -15.34731233299180       15.12485184916090
C           16.64616367212856      -16.73558475135459       15.53736769286433
C           17.74163394591294      -17.49279443066173       14.85598869394395
O           18.44536817624152      -18.25288323140117       15.48602517445584
N           17.91990642465501      -17.27457603503002       13.51527359550016
C           18.99425244233772      -17.91105626103668       12.78250450171143
C           20.31864570745464      -17.56146880371214       13.38150771770848
O           21.12665293955573      -18.42954996034779       13.62833942508279
N           20.55812771230819      -16.24149474053729       13.65391969099860
C           21.79315237911011      -15.81062513348603       14.27507572333471
C           21.91868093988553      -16.32680564674731       15.67305829502393
O           23.01085729600845      -16.41358159812687       16.19104850379734
N           20.77055476304732      -16.68181185004538       16.33102671853296
C           20.80519717604005      -17.24273274721826       17.66220308607890
C           21.02927142061575      -18.72028671371221       17.63481774677679
O           21.50737100501980      -19.27861530257033       18.60016217554553
N           20.68921871673149      -19.40923090608562       16.49511882882298
C           21.14269222710772      -20.76835609804165       16.32010943590750
C           22.62033621364124      -20.78375131944232       16.09846807792708
O           23.32365706182147      -21.55707992704759       16.71232751377124
N           23.12329705862071      -19.87072285173888       15.20968218837733
C           24.54774375030296      -19.74921593176424       14.97516611673566
C           25.27934036867119      -19.51337244936681       16.25789636149080
O           26.17618861109000      -20.25581070793930       16.59568933268520
N           24.88330284162791      -18.46094096881757       17.03889215273267
C           25.48989639920098      -18.22420376695405       18.33067155696169
C           25.21552589964756      -19.35442357219725       19.26893088736385
O           25.98397931159009      -19.60102832005508       20.17280244928336
N           24.08291051365141      -20.09686295271056       19.06340020661239
C           23.76854506886325      -21.23397671685042       19.89708242954288
C           24.67455556004981      -22.38851508358311       19.61392195011538
O           24.89843070748633      -23.21241958756331       20.47469939499889
N           25.23392189693696      -22.47537513670031       18.36354711065701
C           26.23908792703612      -23.46729913294612       18.07612249080303
C           27.58972803475284      -23.03728048756996       18.55034626650725
O           28.46231990355253      -23.86614889075635       18.70098750775846
N           27.80260474055666      -21.70205840489009       18.80662612691870
C           29.01572313331856      -21.29183046469645       19.47456839555464
C           28.96611425310593      -21.65768567746541       20.92370779110439
O           29.93890062764449      -22.14099299564481       21.46034436669830
N           27.78751319612970      -21.43272375175411       21.58681107498887
C           27.59441761318093      -21.88819631074323       22.94755250238105
C           27.75666715807334      -23.37421450032799       23.04078963806229
O           28.37915215470954      -23.85636157456677       23.96243575113122
N           27.18113089265196      -24.14170375744996       22.05866844291469
C           27.28437066296491      -25.58507754436027       22.08662237046685
C           28.70229260803264      -26.03724435410793       21.92722289045105
O           29.11993928442099      -26.94636348130109       22.61196171905092
N           29.48651804868653      -25.40512033576328       20.99523855386438
C           30.86814293147087      -25.79229189319681       20.80305556209497
C           31.69112793218234      -25.47080973340513       22.00996936965520
O           32.54659248215121      -26.24385229598649       22.38407461297675
N           31.44114265876373      -24.28832304559747       22.65652793590718
C           32.14322247142447      -23.93043415358060       23.87048245586352
C           31.88484908563555      -24.93981046191785       24.94220813352623
O           32.80154516727094      -25.37329666609108       25.60643783683962
N           30.59238935106679      -25.35896355433109       25.11813372183656
C           30.26004934287584      -26.37793094943306       26.09176144868453
C           31.00854811133359      -27.64102509662559       25.80641491236401
O           31.65004953251886      -28.18395714262734       26.67920722499533
N           30.95597144240742      -28.12823737311799       24.52881479799280
C           31.69562844563444      -29.31237598517256       24.14498368913599
C           33.17056547424409      -29.10852576480638       24.27945533101937
O           33.90835172298881      -30.06264072799740       24.39754012524285
N           33.64362189268324      -27.82346004000865       24.25707988844871
C           35.05057820403360      -27.53540705015079       24.40560080239332
C           35.45047934090334      -27.46082535222316       25.84380567228022
O           36.59677903267761      -27.69253275202009       26.16407579943859
N           34.49203040048997      -27.12717303303880       26.76910956597441
C           34.79124858329735      -27.22154899525589       28.17827954916903
C           34.85481275247442      -28.65603366318172       28.58760250874426
O           35.65784400509867      -29.02438038368986       29.41698508764519
N           33.97406230276540      -29.50163227199400       27.96594104925364
C           34.03785577125041      -30.93330316813486       28.16607045252157
C           35.33182195199084      -31.48757669546943       27.65507453147170
O           35.99250915199755      -32.21886796475787       28.36008055975616
N           35.72798139460873      -31.13870024742286       26.38930473985121
C           36.96025221880578      -31.65056835002596       25.82616134857726
C           38.14429953455313      -31.21452853890309       26.62908858162858
O           39.10746566408005      -31.94369864695644       26.73016735130803
N           38.09739012442993      -29.98152659937306       27.23263017363018
C           39.17405549330793      -29.54776125792952       28.09265501005276
C           39.21892915696925      -30.36728717168536       29.34526918771533
O           40.26072791655412      -30.87135757779754       29.70353873003958
N           38.06023231880305      -30.52748964313322       30.06022050865466
C           38.07202869913619      -31.17695338632464       31.35691844423770
C           38.42399220701651      -32.62268155001733       31.23276942368120
O           38.97265924558792      -33.20845020344245       32.14171655256284
N           38.09851919842070      -33.24853920348103       30.06003712061631
C           38.48219186896427      -34.62104038702108       29.82234968431541
C           39.57190300339230      -34.70085450944462       28.80397800651090
O           39.65780506242793      -35.66389540678116       28.07134361580411
N           40.46186450840587      -33.65501835522493       28.73345273136987
C           41.33132705915754      -33.55286474180856       27.58770298232111
C           42.66760285385259      -32.93610699768857       27.89143888048791
O           43.63199714011413      -33.44550386139160       27.36483475105576
O           42.73151685608350      -31.85022769541577       28.69526394186020
H            2.07477551878294       -2.37410321036726        0.73031829185049
H            1.73843101017418       -1.48834869700356        2.05029644326615
H            3.52876324276072       -0.36716129377928        0.99952531977137
H            4.35892442548850       -1.91042649502910        0.79028007064682
H            2.78635673602589       -0.14384829246312        3.60416091664609
H            3.61010984162735        0.04951351942449        5.78265797750476
H            5.18849593530092       -0.49814812418912        5.22382708200575
H            2.89242440245755       -2.64303451962174        3.77417155899033
H            2.02041166056789       -4.69830700404796        4.66625598420884
H            2.85468635407062       -4.37388964949060        6.18487474554460
H            4.86513976145349       -3.66384919297426        3.36083024981858
H            6.45207765737630       -5.09769010151396        2.28711515405222
H            5.98559972802730       -6.39748071122384        3.39282889337590
H            6.50675130895113       -2.91625649153131        4.26477990688766
H            7.83235571711369       -2.07163847102228        5.99681718579914
H            9.02756754507147       -3.27902353641313        5.50379464316326
H            5.65819795278409       -3.59652976373021        7.01793226538138
H            5.03758653086864       -4.84023655691800        8.83547273221335
H            6.64649089275923       -4.45005421089555        9.45518482032641
H            5.74060138414717       -6.55231742624226        6.54484941390993
H            6.43190014250510       -8.69849425900906        6.11003307273486
H            6.25679763179785       -8.94094400913809        7.85404798426927
H            8.63631132026919       -6.79271828066752        6.05683609921513
H           10.94720895965983       -6.81984728873714        6.16756333927909
H           10.80977702323826       -8.56219022700343        6.44264072325017
H            9.56813794970895       -5.80312572850773        8.51078271862062
H            9.91900373300039       -5.43873266067903       10.76517553515203
H           11.57605683360468       -5.97141014893594       10.44090460417631
H            8.40829643217832       -7.83305848471660       10.30030697481190
H            7.88347426864641       -9.82963581632321       11.38780837688079
H            8.94482838086362       -9.26342270408572       12.68978918439050
H            9.84569824439361       -9.91094829377256        9.23319918763953
H           11.49334951161143      -11.26876744566045        8.38937708169765
H           11.02785849178468      -12.39229688028530        9.67367610763550
H           12.11081445036038       -9.29804645250838       10.99800047077935
H           14.15595179200245       -8.68534841672161       11.87703651253471
H           14.94370490351427       -9.91932277594458       10.89007651971204
H           12.15120847898463      -11.12595034229999       12.74681735079003
H           12.17204195000655      -12.18155025031618       14.86611116788926
H           13.89548964574547      -11.83465786774267       15.01967036369263
H           13.16903867166651      -13.05572188770019       11.80249781757018
H           13.20483323692896      -15.31100822288593       11.02158601216261
H           13.55847029003337      -15.85042699737492       12.66822986622546
H           15.02657925287766      -13.04432260883219       10.85372678696654
H           17.29109416761345      -12.52814624023608       10.63814047859389
H           17.53345726845362      -14.26305263904506       10.39092049635032
H           16.38984900913527      -12.38207073912288       13.35875219171545
H           17.16680688176197      -12.51832814067445       15.51089324764086
H           18.74557981283340      -12.76745693183461       14.75444442335490
H           15.74776680088783      -14.95188929652689       14.81541426006072
H           15.67774460956480      -17.19858216197611       15.32250985685610
H           16.80476508267481      -16.77302629525018       16.61920793296552
H           17.26493703004800      -16.68241504021297       12.98123963502375
H           18.96654774203430      -17.61956522706665       11.72771803635572
H           18.85111827752089      -18.99423134042036       12.83782849538717
H           19.89007783063295      -15.51155054972750       13.36036181370935
H           21.85694893738122      -14.71788033513308       14.27840251599726
H           22.62640062131917      -16.19031606203914       13.67684238026620
H           19.84952601772341      -16.68197491378422       15.84241728466582
H           19.87539010115789      -17.01007709227938       18.19065150822673
H           21.62491387348461      -16.76483471660237       18.20742051507262
H           20.50989283961735      -18.89240734675522       15.60651587800139
H           20.61582351102899      -21.24700490101537       15.48876715776911
H           20.90825588993174      -21.32351481630841       17.23340696360973
H           22.48585543247950      -19.27770558399397       14.65577871579691
H           24.75457023056389      -18.94085512888211       14.26696297796264
H           24.90121427758563      -20.68497443354961       14.53182344589848
H           24.15175300059708      -17.80217143007906       16.73058989994790
H           25.13069193564878      -17.28352300133999       18.75982659610998
H           26.57052461070117      -18.13384723247177       18.18620574244725
H           23.50392327171301      -19.97422321380532       18.20491169197062
H           22.72291858422188      -21.52470145786778       19.75096673264489
H           23.88576028926188      -20.93013804013844       20.94148663827800
H           25.22991442574306      -21.65612275830460       17.71688571773783
H           26.26335272504279      -23.67414860826829       17.00153179524844
H           25.95411924750917      -24.39326487538375       18.58433218713555
H           27.00062134182033      -21.06751111288752       18.96842019943706
H           29.17890985673584      -20.21701972177845       19.34894218430327
H           29.85170942888305      -21.81666437220993       19.00186828287341
H           27.04177873360371      -20.87292479218482       21.14493673922723
H           26.60868160777939      -21.59141944536364       23.31891290594903
H           28.34992934325285      -21.40864694081604       23.57692817615928
H           26.46072187140085      -23.74762976766402       21.43267920085244
H           26.65923173589157      -26.03221486968519       21.30722687103414
H           26.91018022787343      -25.93286976704548       23.05433044570677
H           29.08266304698542      -24.76743278454279       20.29043515065332
H           31.28773627062811      -25.30018185914372       19.91966439592768
H           30.89801105950044      -26.87251734677431       20.63083687907907
H           30.78902534717363      -23.59196243712809       22.26410022498411
H           31.84607435132337      -22.93270458387939       24.20904340576947
H           33.21499536550639      -23.90724807202357       23.65168347078715
H           29.81375962552678      -24.90354937932865       24.61566296636819
H           29.18219323384396      -26.56887036508116       26.09638382601455
H           30.54303681082519      -26.01017282254705       27.08250643562283
H           30.38917100830464      -27.65738355548552       23.80615420470539
H           31.45300047243966      -29.59800663840139       23.11653438020487
H           31.38741736176299      -30.13303351097634       24.79927888155755
H           32.99364798276282      -27.00865654269480       24.22768101853820
H           35.29575412988709      -26.59885840514342       23.89457820340394
H           35.61208923347856      -28.33684008497318       23.91572238410606
H           33.48048888541839      -27.18433380577175       26.51960600173791
H           34.04712851725898      -26.67739107514219       28.76812737555321
H           35.76593133241011      -26.75398834824356       28.34837544397573
H           33.20838950129691      -29.11590138209175       27.38526317112236
H           33.19281629026032      -31.42989743461594       27.67916990796654
H           33.96923885024880      -31.12765759799521       29.24077204359189
H           35.08393137047128      -30.66156322904745       25.73965924228108
H           37.07337208451419      -31.33063656477971       24.78540877629828
H           36.91090408909762      -32.74410719498471       25.83750957756647
H           37.43156053450699      -29.25448649786504       26.92386190451903
H           39.06784377759973      -28.48618646066450       28.33904866691794
H           40.11532562345354      -29.67369957509448       27.54835918271926
H           37.18792820036918      -30.05657761260039       29.77202866458241
H           37.10310209763202      -31.06644804235490       31.85447795783467
H           38.82748948088517      -30.68318582651705       31.97688495852955
H           37.49781639292558      -32.78341921775137       29.35663800570628
H           37.61502611279280      -35.20042331989757       29.48947677212393
H           38.82921297169766      -35.04669053696018       30.77029422550881
H           40.22615743621684      -32.74759214807366       29.17413052657584
H           40.81804916301535      -32.99240834871740       26.79872691847956
H           41.49115615762982      -34.57184823833776       27.21758100626310
H           41.85547427830637      -31.54685881522780       29.03511310382806
