# Supplementary material for: The “Bubblepole” (BUPO) Method for Linear-Scaling Coulomb Matrix Construction with or without Density Fitting
Source: J Phys Chem A. 2025 Mar 3;129(10):2618–37. doi: 10.1021/acs.jpca.4c07415 (PMC11912483; doi:10.1021/acs.jpca.4c07415)
Supplement: Supplementary file 1 — jp4c07415_si_001.zip [file jp4c07415_si_001.zip › Structures/Glycine-Chains/Gly50.xyz]

353
 energy: -63.970630276842 gnorm: 0.000693562957 xtb: 6.6.1 (8d0f1dd)
N            1.98275902380488       -2.26914405668584        2.04790675859750
C            3.22222310536235       -1.80070677234607        1.45291918266121
C            4.24590513649188       -1.57332922877271        2.51907482874186
O            5.23108485102234       -2.28018685081839        2.57336780111818
N            3.98472394208912       -0.61253747557897        3.46581969714449
C            4.67902845359953       -0.66917812082405        4.73207539268885
C            4.33395574167169       -1.91136187281039        5.49413586070034
O            4.95752128128791       -2.18513089648811        6.49712743521257
N            3.32185077700792       -2.72108545805221        5.03638779959500
C            3.08478636011532       -4.00633318553511        5.65411935100528
C            3.97705473060239       -5.07182934518298        5.09960110961953
O            4.22882925929874       -6.05215034007757        5.76864639775121
N            4.48758833571020       -4.90572009166666        3.83276350804842
C            5.53159134611951       -5.78863497349729        3.36874446430064
C            6.84359064924300       -5.41600623048088        3.97976343517376
O            7.61404845090475       -6.28199089876475        4.33287907869402
N            7.11321382323483       -4.07961747571209        4.12486520479571
C            8.26747847278456       -3.63008639478116        4.87614016952477
C            8.24867395588257       -4.18324288057389        6.26849997532754
O            9.25836389102567       -4.65560607836574        6.74526002910507
N            7.06419798182054       -4.13397646085070        6.96109622082726
C            6.97275767997092       -4.63669822400416        8.31375505149278
C            7.15342732090950       -6.12093248774276        8.36103401003187
O            7.78622404984321       -6.61352312109563        9.27037373109342
N            6.58232678756688       -6.88383638386235        7.37191894446407
C            6.69801410457797       -8.32593010044936        7.40653148707642
C            8.11538771044522       -8.74198730036323        7.18010752271951
O            8.57043308066851       -9.70769230010862        7.75310379300626
N            8.84903617956971       -7.98812784383182        6.30370029262999
C           10.24160693700076       -8.28018945119545        6.03984916189287
C           11.08522983655892       -7.98106295493487        7.23755405918728
O           11.95805552379080       -8.75301314535996        7.57204208168291
N           10.82746946057797       -6.82200191725314        7.92301507451975
C           11.54039748119707       -6.49505173831854        9.13972571367332
C           11.35041657111900       -7.56653131772018       10.16607112099123
O           12.30713299800495       -8.01912090143707       10.75694432086482
N           10.07308801668442       -8.01262075995932       10.38344729008616
C            9.79535050610367       -9.10969690025821       11.28856860552091
C           10.58078311939488      -10.32374182701347       10.90830128121592
O           11.19999046473539      -10.94138890843201       11.74810262707473
N           10.58875907821580      -10.68496486999610        9.58665286937655
C           11.36152295903913      -11.81773987227365        9.12621281261839
C           12.81104357068378      -11.62191156385430        9.43099658015469
O           13.51063740690142      -12.56412965700722        9.73080965279957
N           13.29690707975673      -10.34368164596941        9.37060893196688
C           14.67594343499437      -10.04819843719252        9.69184043038293
C           14.92686370437332      -10.17070329154908       11.15917867374971
O           16.01344482907669      -10.51791248764970       11.56905763447374
N           13.88513190997459       -9.87945235677347       12.00005021385686
C           13.98402311336707      -10.13602612271763       13.41732184861052
C           13.83925701138888      -11.59110587516276       13.72757549927343
O           14.26289276411437      -12.02726810859799       14.77711203243764
N           13.22260556821701      -12.39592553732271       12.80104522132179
C           13.21342218116024      -13.82898717716230       12.97838245412991
C           14.57214351327710      -14.39652990081958       12.72237641642012
O           15.04944798997664      -15.20086677813181       13.49202799442586
N           15.23347818569114      -13.95617337248882       11.60693960479123
C           16.60453064648545      -14.34383752651327       11.34650769961451
C           17.49275803622652      -13.94076829761306       12.48215322837145
O           18.33539712196826      -14.70889871929396       12.89617110122462
N           17.30222476658503      -12.69162006060540       13.01820524056960
C           18.10160613506088      -12.22212709156692       14.12859736267446
C           17.93268684624423      -13.09796182793609       15.32922303600583
O           18.91018396436154      -13.46664951076139       15.94421646867044
N           16.66563552409991      -13.46999149327440       15.70058698922999
C           16.46188333461003      -14.33415022320430       16.84628339679406
C           17.08823212811899      -15.66838547124703       16.59767159190921
O           17.59017708845058      -16.30353307767288       17.49948160070092
N           17.07085476494749      -16.11325194368452       15.30272930434049
C           17.64629174931270      -17.38533617495499       14.92426995930819
C           19.12842417265384      -17.40231290684531       15.11497522768308
O           19.71888200273807      -18.46096544736839       15.14257878148992
N           19.78666905987381      -16.20788981552205       15.26624417804319
C           21.19822610496808      -16.17317628041447       15.57608819777380
C           21.49018100108373      -16.79887804930945       16.90212732313265
O           22.61364483576635      -17.17424652540326       17.15961315088202
N           20.46238219011930      -16.94768693088428       17.79608521235438
C           20.66417832119986      -17.62377997092312       19.05714157354943
C           20.99437009668800      -19.06960861716193       18.86912867741823
O           21.52752543745724      -19.68263084417435       19.76842643950663
N           20.67942304051691      -19.67096546008389       17.67763999952082
C           21.07157850171577      -21.03667545538186       17.41422805088942
C           22.48833959774882      -21.13801863874362       16.94429492642568
O           23.08263682683602      -22.18936393220932       17.05839374216999
N           23.07763463589500      -20.02584244294530       16.38904213572426
C           24.49745731000210      -20.02995275203003       16.12139360765330
C           25.27535013784204      -19.82954546776916       17.38265990464075
O           26.29525723637180      -20.45681506339258       17.57026412773007
N           24.77664069189300      -18.93100310019658       18.29064757137821
C           25.33883145086768      -18.82091467210754       19.62157215581544
C           25.29398807808033      -20.13980279872645       20.33026413822446
O           26.27230070796311      -20.54476167270876       20.92047223978839
N           24.12433045562701      -20.85613466996843       20.27529497595389
C           24.00608860868230      -22.15368727373519       20.90402239085584
C           25.00057572780857      -23.11405023572213       20.33410685504197
O           25.70606079994539      -23.75984339191022       21.07922568313068
N           25.08865004182991      -23.21596842026661       18.96888824352513
C           26.06616077714440      -24.08170814077786       18.34128224875649
C           27.44237819286946      -23.79589163518636       18.85319517773662
O           28.17808443086162      -24.70550959317182       19.17072422549500
N           27.82063053197181      -22.48407377141756       18.96453210263446
C           29.12668554520048      -22.12495868814182       19.47581024891864
C           29.26348770615800      -22.54690500308056       20.90264993607598
O           30.32157624465940      -22.95263049860433       21.33119945998475
N           28.14286674794739      -22.46684675065939       21.68294091284669
C           28.14932808283657      -22.91192835024879       23.05863455035916
C           28.24551758389826      -24.40005074227541       23.15365889207040
O           28.70167029841602      -24.91720258529055       24.15051192096733
N           27.80362744120253      -25.14040211004102       22.08722161517233
C           27.99438993611938      -26.56994804164507       22.05014480421363
C           29.37281322311049      -26.93514411628400       21.60202968780152
O           29.81611659241485      -28.03410816825465       21.86144537473485
N           30.10379022030771      -26.00248105197763       20.90382032811457
C           31.50638866869988      -26.23617499825332       20.65399692984568
C           32.29793243499064      -26.05056721606407       21.90862117697532
O           33.14495567789245      -26.86034827266059       22.21580013362085
N           32.00844280307457      -24.95525503478685       22.67984723547740
C           32.59943739131084      -24.78647008376457       23.99201675726048
C           32.32923328390235      -25.98027409019855       24.85526343467223
O           33.22310978030465      -26.46408562051794       25.51753331545662
N           31.05328828695581      -26.48812508351838       24.85225804975893
C           30.70455633493095      -27.63792071245834       25.65813968678909
C           31.48875035985507      -28.84636403927637       25.25502160509050
O           31.99233834150953      -29.54477325755982       26.10845329173587
N           31.62242751313862      -29.13129256669053       23.91944464274652
C           32.39339147073184      -30.28048783622159       23.48820208056408
C           33.82139924450074      -30.12188156156504       23.90086704101080
O           34.50001279266174      -31.08350671773997       24.18936226906150
N           34.30043854213501      -28.83900408569406       23.94360453922919
C           35.66530521245829      -28.54587713426355       24.32391134319538
C           35.93851255831993      -28.91787596105173       25.74562771702877
O           37.08360332310904      -29.03143814796057       26.12784609591842
N           34.87521364874010      -29.13173904834897       26.58573848698636
C           35.07901110405761      -29.60607155785808       27.93651803196996
C           35.70868892667058      -30.96198545295487       27.96048771210036
O           36.25899790133305      -31.35512567136064       28.96633156339032
N           35.65871866695935      -31.72656690253107       26.82457708935799
C           36.32028786366094      -33.00970874104817       26.75749254000319
C           37.80562731392194      -32.87870884003611       26.86275585241376
O           38.47106695189466      -33.84590611615241       27.16330474247862
N           38.38323740584853      -31.66106869655800       26.61133891071229
C           39.80331634237596      -31.46682228838591       26.79796407644558
C           40.15463571875107      -31.22943797261947       28.23264170008861
O           41.27741282045997      -31.46966703795577       28.62392929637650
N           39.18254746924703      -30.73697771713950       29.07210823920102
C           39.42791865300998      -30.69133087621739       30.49500922696012
C           39.28152534050888      -32.04942969964516       31.10303140477468
O           40.05113528852900      -32.41225497939372       31.96614027264187
N           38.26315464704156      -32.83940706324575       30.63532522622358
C           38.15088764400169      -34.22832512748327       31.03107295794219
C           39.39779931018919      -34.98569981727324       30.69016259696241
O           39.86699504072826      -35.76549590108213       31.49066100975382
N           39.96721838036829      -34.75921916438070       29.46160354946141
C           41.16954040923739      -35.45333323462894       29.05487311965062
C           42.34687111308128      -35.02820759848500       29.87354558010584
O           43.12282395436198      -35.86579820331186       30.28113705584914
N           42.51279907740378      -33.69164639417430       30.13880486999127
C           43.60248567340044      -33.22937916221309       30.97328284776565
C           43.54268072630570      -33.87115683963749       32.32328194453508
O           44.54557730536187      -34.32458469824788       32.83176537134975
N           42.31920829089076      -33.93939336997936       32.93582589096826
C           42.15047749674258      -34.59928223070509       34.21344211054718
C           42.57101640334797      -36.03145809002460       34.12650064168587
O           43.36055961321780      -36.48607442299889       34.92505984789629
N           42.05279229091335      -36.78180517570189       33.10603588228343
C           42.44624095542605      -38.16144154298219       32.91125807282064
C           43.90370791126238      -38.28265657624967       32.60039630564390
O           44.47566551442372      -39.33660805713798       32.77508697547071
N           44.55183064103760      -37.17828124532873       32.11412550349831
C           45.96496295792641      -37.20335942608455       31.81993273397988
C           46.78400093503009      -36.91155552092878       33.03534009779010
O           47.90644371110825      -37.36065957310564       33.13005973247407
N           46.22725620146801      -36.13258925240995       34.02003491640242
C           46.90674129307443      -35.98775867448171       35.28623637022948
C           46.84254529419404      -37.27076365036054       36.04823270636577
O           47.77633947072828      -37.62692684214093       36.73348200792110
N           45.68975728120611      -37.99800606629009       35.91099992162866
C           45.55531606920404      -39.31466210528271       36.49569614869564
C           46.51769077303319      -40.27842906581164       35.87376385446677
O           47.21395255893220      -40.97227926091487       36.58228086332462
N           46.57813749850612      -40.33982733804321       34.50507307493903
C           47.47826183333422      -41.25882131792036       33.83975996644688
C           48.90343346084574      -40.95892285837214       34.17913358963545
O           49.71034328149341      -41.86076656362153       34.25052813140775
N           49.25225783596864      -39.64929776168796       34.40124515934490
C           50.59019085383643      -39.31148230845375       34.82906818644329
C           50.84954363118038      -39.81331914834617       36.21619361606768
O           51.83986035820588      -40.47170703968114       36.44778164181584
N           49.94271911754325      -39.50943530502090       37.19853465175753
C           50.21779492887026      -39.82617876119006       38.58706863066257
C           50.25356105251626      -41.30253244958069       38.80771445913768
O           50.93184835161311      -41.78222577593021       39.69095999340036
N           49.49026572331601      -42.07853630712492       37.97844232275072
C           49.53287238992475      -43.52002241788527       38.06551334210522
C           50.23845132408569      -44.10388870724849       36.88567442072772
O           49.92853242902746      -45.19863477272419       36.46492381588020
N           51.24045175968953      -43.36166487312649       36.30637726041147
C           51.73967243928283      -43.74996242959045       35.01065383079609
C           53.19554960693260      -43.44063008747935       34.80382648334635
O           53.85518365433734      -44.28639416838749       34.24136538408494
O           53.68700645067550      -42.25069804478172       35.21843872346382
H            1.35159712227933       -2.63515240048600        1.34480413741255
H            1.49311360876153       -1.50984149205847        2.50813100192128
H            3.06712720081106       -0.88614157228373        0.86887189736818
H            3.61017357771967       -2.56202620853698        0.76657207726423
H            3.06891995811473       -0.15926019036669        3.49468370535882
H            4.46080902208685        0.21722564913000        5.33502209390582
H            5.75305814869280       -0.66562202224751        4.52595214033072
H            2.89591551819992       -2.57465972236855        4.09885017006685
H            2.03566602618890       -4.29473309150725        5.54231136467329
H            3.28219374165856       -3.90205511006672        6.72539028324450
H            4.54448093097278       -3.95656050753631        3.42416826950807
H            5.59287803737367       -5.77171388557939        2.27648164184878
H            5.27127420794236       -6.80654304884024        3.67460353301626
H            6.48524412323779       -3.37364533987721        3.70695186036496
H            8.31233472619074       -2.53726997618479        4.90236437281666
H            9.16492571789296       -3.99111494341809        4.36524596343366
H            6.29376570409121       -3.51746453454385        6.66062468102174
H            6.01343675421706       -4.36233671735507        8.76411620840211
H            7.76443570251269       -4.16589355381852        8.90444764735530
H            5.85649048738879       -6.49774445815047        6.74626725746035
H            6.04556702850372       -8.78616177830050        6.65769468588245
H            6.37672107885455       -8.67272627309190        8.39324211318677
H            8.39647838391238       -7.25368197589186        5.73446927571700
H           10.59708702557177       -7.71289122937264        5.17381642274614
H           10.32594629224428       -9.34481491660586        5.80191741476915
H           10.16825896513930       -6.11868961060476        7.55273708549019
H           11.20789878266475       -5.52969853894073        9.53418926751631
H           12.60492393834967       -6.41325183279977        8.90120264668070
H            9.27108558629050       -7.57804410130067        9.90083871292235
H            8.72522052219982       -9.33958607063798       11.29785358542911
H           10.08136385203225       -8.80076561013225       12.29822187518200
H            9.95453288739217      -10.23629782658882        8.90723531433065
H           11.22243312259832      -11.96580592013096        8.05054412584069
H           11.00170600732636      -12.71346300578504        9.64071244026932
H           12.64868241413446       -9.53799132400018        9.23963995019048
H           14.93958033185903       -9.04433619795564        9.34438248721273
H           15.30834491702346      -10.76374065013212        9.15807993285220
H           12.92594831269210       -9.74089864074562       11.61802354312613
H           13.22890976715954       -9.55781845573854       13.95872234538274
H           14.96706760692974       -9.79307773877743       13.75326298471527
H           13.06057970187105      -12.05940285250486       11.82724281246491
H           12.46724583755131      -14.29229099978332       12.32552147195239
H           12.92946338848156      -14.03605096130813       14.01482852266370
H           14.74463613240807      -13.36783523453933       10.91526754259374
H           16.96087297775262      -13.90142125312490       10.41113516746827
H           16.63678461723038      -15.43203714879419       11.23852421827906
H           16.73650649609815      -11.98148648962126       12.52729586924352
H           17.84572318760445      -11.18766677843384       14.37893958965780
H           19.15217054618818      -12.24309347304830       13.82249404109335
H           15.82988907974124      -13.03664513734461       15.27443851700868
H           15.39499554565135      -14.44895595530846       17.06235080576825
H           16.93843736099816      -13.87079459488515       17.71550579490737
H           16.48470859944251      -15.63522471323932       14.59753464210057
H           17.41021670335450      -17.61163467037944       13.87932732947625
H           17.19491799349642      -18.16433055168656       15.54599112625001
H           19.27586240535532      -15.31542623629435       15.40111717180759
H           21.56875609320010      -15.14313722287030       15.55518173122166
H           21.72438418074011      -16.72982094368880       14.79487638465722
H           19.48447085709072      -16.69259537553059       17.55724283585098
H           19.77766878609920      -17.52237661774606       19.69145218561682
H           21.49484642347093      -17.13315784821727       19.57269008009597
H           20.34567795504235      -19.12539257246135       16.86049015338082
H           20.39854504367753      -21.48654090142120       16.67769141218402
H           20.96367980578354      -21.60097458935830       18.34543721172197
H           22.69929604082625      -19.08477869321781       16.59827793094861
H           24.75009785878905      -19.26252341731886       15.38339720633133
H           24.75474201569549      -21.00377002321971       15.69346099029983
H           23.97137848898317      -18.33410785287994       18.04107976964652
H           24.81132556665773      -18.05889468762622       20.20329971241710
H           26.38226424419760      -18.50701770938235       19.52363753143892
H           23.24260810886040      -20.41834376842960       19.96750952799179
H           22.99187068773329      -22.54873157214936       20.78713458049723
H           24.19842868182147      -22.03445435761055       21.97449882318524
H           24.41480579856329      -22.74451040631672       18.34419297473739
H           26.03870863878521      -23.96586965219495       17.25304870306626
H           25.80676429885626      -25.11842872958209       18.57540032194305
H           27.22739566435499      -21.72886503085973       18.58597391105125
H           29.29327193996210      -21.04697093872600       19.38413193353346
H           29.88342471435240      -22.63741872824390       18.87450067786714
H           27.22522650397232      -22.20945852946706       21.26287394426571
H           27.24998060861439      -22.56029753802347       23.57398256098940
H           29.01433316385201      -22.46318647033148       23.55568401299635
H           27.61139400091644      -24.68726381495219       21.16835286673076
H           27.24964291789026      -27.02947100043465       21.39286954106442
H           27.82829963416964      -26.95803555155661       23.05950686941872
H           29.84108225860670      -25.00142553439500       20.93564636011588
H           31.87022130424250      -25.57682928776638       19.85986120560459
H           31.61705496562399      -27.26960391034570       20.31096603916031
H           31.35921974492163      -24.23171940450635       22.33331889886174
H           32.22222127777779      -23.87843726657038       24.47242598005987
H           33.68072985415936      -24.67673315071418       23.86688587043152
H           30.26229713813765      -25.93829932065817       24.48172114539951
H           29.63218858877807      -27.84698034979229       25.58961874827160
H           30.93398324692687      -27.40212584354238       26.70204133444263
H           31.06084923351615      -28.64105311199449       23.20394168900796
H           32.32370724196921      -30.41113416964297       22.40365537240143
H           31.97856531571028      -31.17272215747593       23.96693643370181
H           33.76470010092443      -28.07339927097221       23.49907707548544
H           35.87697688212322      -27.48128855995672       24.17932682429050
H           36.33370490269315      -29.11295695782691       23.66909047795702
H           33.90017807819503      -29.17397924337181       26.23381629434129
H           34.13061279606018      -29.62178653960111       28.48330090269863
H           35.74060397867574      -28.89671356285850       28.44258281773475
H           35.23790755759788      -31.37344561941302       25.94339062025038
H           36.05622808646006      -33.52792393539773       25.82996120473098
H           35.95674755950356      -33.61998568609259       27.58925664066802
H           37.81470724450455      -30.80562582776185       26.46134967381321
H           40.15575473654608      -30.63429661754716       26.18104304954145
H           40.31253944143860      -32.37149432792489       26.45196270549927
H           38.18340543260538      -30.85978276839724       28.82818111798447
H           38.75458267119475      -29.97576988413590       30.97667831161575
H           40.45341336763300      -30.34053017098699       30.64671085904149
H           37.56076888330705      -32.45100329240130       29.98507644930987
H           37.28189437336636      -34.69685218945047       30.55917813227871
H           38.00294351460736      -34.26052052285247       32.11456445142516
H           39.43535674385802      -34.30077029230758       28.70635965594483
H           41.37170079490039      -35.28733170015318       27.99178730605048
H           41.00743938929219      -36.52587573129410       29.20016564620066
H           41.95683658913219      -32.96713735944203       29.65648576096381
H           43.57713093487668      -32.13941353864784       31.07205563456831
H           44.54505344893797      -33.50212442198056       30.48931663496634
H           41.48986882998403      -33.48777278232190       32.51938525055569
H           41.11084539866274      -34.52867453202177       34.54896927080773
H           42.77824028059836      -34.08630965762563       34.94811454819981
H           41.35642968116955      -36.38551972886907       32.45559785281694
H           41.85801652706675      -38.61616287218715       32.10784027181983
H           42.23033011407760      -38.71044305097433       33.83239193628013
H           44.06909147835901      -36.25701677381897       32.03878233924908
H           46.19445680660596      -36.48594846128677       31.02561001988233
H           46.21410451831182      -38.20183950615154       31.44762383824306
H           45.19594155815405      -35.97736300621409       34.04127238109804
H           46.47385468794658      -35.16606146579691       35.86514361370798
H           47.95331137978240      -35.74256683363653       35.08113933499656
H           44.86480531815121      -37.57556399862402       35.44987301452572
H           44.52947343137059      -39.68138426297819       36.39108734760101
H           45.77648902123565      -39.23379527953190       37.56436110990089
H           45.86791651308637      -39.87765015077921       33.91660034230048
H           47.33475187614493      -41.22580634442804       32.75502285544475
H           47.24152415493921      -42.27234786859093       34.17907703437217
H           48.65778735985225      -38.86964660023396       34.07529501331143
H           50.74874138763670      -38.22908286414462       34.78251208533480
H           51.29649048934665      -39.78441333813853       34.13943244923934
H           49.12740067151680      -38.90767838661944       37.00126459151949
H           49.47298830060095      -39.36557426090037       39.24411551535434
H           51.19701990499252      -39.40854653762195       38.84307045527319
H           48.80670469244455      -41.65159740025810       37.32868029541437
H           48.51662677307034      -43.92178297639930       38.13109134929463
H           50.06298134504920      -43.79021209744602       38.98538352744863
H           51.31343389678129      -42.34802943191492       36.50759029744219
H           51.13023305911982      -43.27341336605242       34.23509091254502
H           51.59501625555862      -44.83282421176301       34.92493816770338
H           53.01881337810403      -41.66525697119418       35.64951152339135
