# Supplementary material for: The “Bubblepole” (BUPO) Method for Linear-Scaling Coulomb Matrix Construction with or without Density Fitting
Source: J Phys Chem A. 2025 Mar 3;129(10):2618–37. doi: 10.1021/acs.jpca.4c07415 (PMC11912483; doi:10.1021/acs.jpca.4c07415)
Supplement: Supplementary file 1 — jp4c07415_si_001.zip [file jp4c07415_si_001.zip › Structures/Glycine-Chains/Gly90.xyz]

633
# ORCA position Step 200, E_Pot=-114.72444409 Hartree
 N      0.7949760847     -1.1632447065      1.1284933497
 C      2.0712331201     -0.4971877640      0.9564045907
 C      2.8623964822     -0.5662389370      2.2280777881
 O      3.8181001456     -1.3063762458      2.3109924041
 N      2.4121107197      0.1681644770      3.2902160670
 C      2.9228480913     -0.0763022458      4.6176550260
 C      2.5881027017     -1.4560442632      5.1021848942
 O      3.0318816372     -1.8206080277      6.1735254557
 N      1.8082008791     -2.2870548422      4.3321756888
 C      1.6277160780     -3.6740043000      4.7163387685
 C      2.7032862112     -4.5671879035      4.1692659085
 O      3.0081438857     -5.5775610671      4.7653771176
 N      3.3119873476     -4.2014835999      2.9806006860
 C      4.5105438810     -4.8958554417      2.5644732637
 C      5.6661831582     -4.4444507636      3.3899472027
 O      6.5707025125     -5.2222914915      3.6179857287
 N      5.6474310117     -3.1558287828      3.8592759898
 C      6.6704207454     -2.6893944022      4.7748933958
 C      6.5841359188     -3.3996877605      6.0916721998
 O      7.5950977760     -3.8597346688      6.5783133846
 N      5.3552115878     -3.5096921123      6.6957233533
 C      5.2070495045     -4.2188360516      7.9445115754
 C      5.6070534160     -5.6523746928      7.7960499854
 O      6.2200682143     -6.1992689064      8.6895736266
 N      5.2622677452     -6.3082595264      6.6416202476
 C      5.6235775884     -7.6955134802      6.4501787843
 C      7.1019651781     -7.8700560720      6.3140816693
 O      7.6485855109     -8.8101107302      6.8478267899
 N      7.8063286434     -6.9456676890      5.5867485928
 C      9.2537699646     -7.0029784799      5.5017239292
 C      9.8490613472     -6.8700354602      6.8646386542
 O     10.8140239181     -7.5278201585      7.1884172913
 N      9.2432075533     -5.9864812884      7.7162070853
 C      9.7091855954     -5.7981678925      9.0756207314
 C      9.7060457020     -7.0739915176      9.8574000327
 O     10.4238803780     -7.2079311097     10.8283024202
 N      8.8545346358     -8.0676798854      9.4593458572
 C      8.8201346460     -9.3226176392     10.1700776433
 C      9.8999184900    -10.2528467665      9.7150990871
 O     10.3268415427    -11.1015724919     10.4665114099
 N     10.3683326354    -10.0938284723      8.4266387046
 C     11.4785202543    -10.8788920471      7.9483621643
 C     12.7360544981    -10.5217753824      8.6683661353
 O     13.6020451960    -11.3588353909      8.8025317693
 N     12.8685798703     -9.2442991426      9.1484371771
 C     14.0505837209     -8.8576215292      9.8953637565
 C     14.0556990829     -9.4919182339     11.2491399042
 O     15.0971503317     -9.8755245840     11.7357721622
 N     12.8486213768     -9.6131246052     11.8870004281
 C     12.7370721365    -10.3463917109     13.1365263326
 C     13.0826767228    -11.7937056961     12.9531136868
 O     13.8045835703    -12.3559583848     13.7507929254
 N     12.5520137879    -12.4254813731     11.8580473977
 C     12.9095012143    -13.7900782787     11.5247849187
 C     14.3935739269    -13.9444480403     11.4193481828
 O     14.9534941406    -14.8569041360     11.9898397900
 N     15.0641898698    -13.0182730952     10.6637802710
 C     16.5050105538    -13.0471960309     10.5354326905
 C     17.1596347373    -13.0356126470     11.8803081529
 O     18.0185554900    -13.8495532813     12.1429660744
 N     16.7381088479    -12.0772721792     12.7665455023
 C     17.3225938546    -11.9478534704     14.0865326932
 C     17.3478939191    -13.2682309351     14.7868876873
 O     18.3319920168    -13.6260244942     15.3992888628
 N     16.2096313302    -14.0237457975     14.6880360204
 C     16.0731243991    -15.2732826331     15.4112566320
 C     17.1753161493    -16.2291568325     15.0758491994
 O     17.6230761150    -16.9859580927     15.9113045470
 N     17.6290999595    -16.2164668888     13.7855333519
 C     18.6305794383    -17.1654135442     13.3343258122
 C     19.9489806736    -16.9575049796     14.0143006415
 O     20.6768840853    -17.8950983195     14.2763692654
 N     20.2891430847    -15.6619325429     14.3007715216
 C     21.5527559310    -15.3578266962     14.9428959165
 C     21.6557073251    -15.9856955947     16.2970113026
 O     22.7206575370    -16.4011118708     16.7075238301
 N     20.5015139718    -16.0432280998     17.0305676210
 C     20.4884883069    -16.6174613374     18.3639488879
 C     20.8643248179    -18.0637635102     18.3247996656
 O     21.5824605788    -18.5494085310     19.1746616300
 N     20.3379125741    -18.7812788264     17.2850796421
 C     20.6654080561    -20.1834994924     17.0980008327
 C     22.1440411899    -20.3770032862     16.9482500398
 O     22.7274001256    -21.2646539552     17.5391844696
 N     22.7840052292    -19.4979702328     16.1144594762
 C     24.2284198882    -19.5561895292     15.9583668509
 C     24.9387483067    -19.4667580927     17.2784253041
 O     25.8605069395    -20.2155825115     17.5322513659
 N     24.5027641980    -18.5109491461     18.1595317087
 C     25.1151869307    -18.3724011818     19.4707957327
 C     25.0785062229    -19.6592406612     20.2425779824
 O     26.0460658307    -20.0225298875     20.8799149525
 N     23.9138757859    -20.3822984584     20.1964965812
 C     23.7884889523    -21.6297310963     20.9310604230
 C     24.8424748426    -22.6157058464     20.5244163908
 O     25.3865289367    -23.3175769772     21.3525909971
 N     25.1392182809    -22.6822062131     19.1878940332
 C     26.1218961995    -23.6410969256     18.6995176246
 C     27.4659541389    -23.4232935818     19.3291527593
 O     28.1725364082    -24.3592186992     19.6449457180
 N     27.8420774948    -22.1192868233     19.5092017806
 C     29.1390139241    -21.7882726371     20.0793068407
 C     29.2881225150    -22.3625688099     21.4555348823
 O     30.3400566214    -22.8404115675     21.8300568892
 N     28.1758307685    -22.3031336062     22.2514666586
 C     28.2053885916    -22.8136693195     23.6121516368
 C     28.5591566919    -24.2696273717     23.6361789739
 O     29.3022819092    -24.7229823974     24.4830290857
 N     27.9896472326    -25.0418844217     22.6593247398
 C     28.2526146086    -26.4696817540     22.5921689576
 C     29.7174791521    -26.7435079515     22.4355380419
 O     30.2529688006    -27.6550361498     23.0330966063
 N     30.3971789103    -25.9161533794     21.5816502884
 C     31.8197820369    -26.1010071577     21.3457707457
 C     32.5992703724    -25.9972648909     22.6216328715
 O     33.5283494440    -26.7447294103     22.8514725090
 N     32.2058300818    -25.0146767074     23.4909254185
 C     32.9065736079    -24.8158791896     24.7498704828
 C     32.8716183284    -26.0548211877     25.5930223502
 O     33.8435641156    -26.4096047864     26.2288820561
 N     31.6872009833    -26.7423497547     25.6049407747
 C     31.5369261288    -27.9461170815     26.4073591408
 C     32.5334146485    -28.9923005418     26.0080549632
 O     33.0898704908    -29.6813479272     26.8390605689
 N     32.7626166047    -29.1220238132     24.6641796493
 C     33.6935361394    -30.1205995608     24.1633129417
 C     35.0678495441    -29.9083998211     24.7224375066
 O     35.7608095793    -30.8459818828     25.0625566109
 N     35.4846580849    -28.6071486549     24.8133930220
 C     36.8076836520    -28.2856049861     25.3234840740
 C     36.9884527241    -28.7981485593     26.7200716435
 O     38.0369356461    -29.2969598587     27.0759761841
 N     35.9118924345    -28.6596882543     27.5550293808
 C     35.9819487100    -29.1079135474     28.9364312113
 C     36.2900848776    -30.5723689979     29.0159770769
 O     37.0526015458    -31.0087879992     29.8542959903
 N     35.6576423166    -31.3713922856     28.1010459885
 C     35.8723713963    -32.8096604978     28.0988257718
 C     37.3205088812    -33.1423171843     27.9020800016
 O     37.8470529678    -34.0439872977     28.5221091296
 N     37.9952172665    -32.3804170274     26.9856006067
 C     39.3997501839    -32.6309489091     26.7033105221
 C     40.2349374399    -32.4968401242     27.9407927751
 O     41.1484583852    -33.2639513521     28.1685067276
 N     39.9095923615    -31.4630085066     28.7779949463
 C     40.6685854277    -31.2278950343     29.9960882777
 C     40.6284533949    -32.4232536671     30.8997388432
 O     41.6129585575    -32.7811956069     31.5142883843
 N     39.4236344171    -33.0679070567     30.9905894814
 C     39.2652387492    -34.2264587810     31.8550356458
 C     40.2091099676    -35.3245149202     31.4674918661
 O     40.7777628547    -35.9925436513     32.3074649735
 N     40.3765452106    -35.5250659276     30.1232206130
 C     41.2540628985    -36.5758311693     29.6333730596
 C     42.6563365740    -36.3834244972     30.1262937340
 O     43.3320092907    -37.3261560096     30.4865427021
 N     43.1182362677    -35.0942583457     30.1341535822
 C     44.4696713212    -34.7933164810     30.5781971449
 C     44.6893667664    -35.2450254981     31.9902546200
 O     45.7337006673    -35.7644562814     32.3285261010
 N     43.6536028421    -35.0278334384     32.8595077680
 C     43.7653619710    -35.4142419049     34.2569854285
 C     44.0285941950    -36.8833107045     34.3947408434
 O     44.8113516199    -37.3057987814     35.2215169403
 N     43.3322795249    -37.7025908373     33.5464280890
 C     43.5005666334    -39.1460042800     33.6060803989
 C     44.9279375845    -39.5373305085     33.3688934304
 O     45.4499967251    -40.4259372687     34.0111988285
 N     45.5888427807    -38.8438948229     32.3900847759
 C     46.9717727141    -39.1560818177     32.0654143589
 C     47.8610029364    -38.9918257111     33.2608466766
 O     48.7576305797    -39.7783029137     33.4894923743
 N     47.6042686040    -37.9085576131     34.0584237765
 C     48.4194970069    -37.6421341706     35.2328894583
 C     48.3764334580    -38.7905751821     36.1950619899
 O     49.3730535341    -39.1523787965     36.7872225160
 N     47.1557935430    -39.3877212103     36.3648144516
 C     46.9949764516    -40.4981545720     37.2898003661
 C     47.8855643354    -41.6453719085     36.9194289453
 O     48.4648330152    -42.2917256812     37.7688751582
 N     47.9924431170    -41.9158218088     35.5812384231
 C     48.8145478421    -43.0188621311     35.1102916218
 C     50.2411644193    -42.8529344195     35.5389312258
 O     50.8988178940    -43.8013065803     35.9171225518
 N     50.7463024739    -41.5820404392     35.4677999713
 C     52.1246755257    -41.3094679560     35.8422489592
 C     52.3881749414    -41.7030824804     37.2643176614
 O     53.4284516665    -42.2411712570     37.5856684851
 N     51.3964317737    -41.4115431467     38.1626352127
 C     51.5542483301    -41.7333134539     39.5719037781
 C     51.7758738746    -43.2021971684     39.7711449598
 O     52.5767319894    -43.6122300211     40.5868586223
 N     51.0201873503    -44.0358333895     38.9904115150
 C     51.1413450984    -45.4795604232     39.1140033045
 C     52.5434220564    -45.9312239785     38.8385301668
 O     53.0621840871    -46.8069582636     39.5007556816
 N     53.1843451295    -45.3066181210     37.8018933506
 C     54.5415181219    -45.6793825015     37.4366104224
 C     55.4843324982    -45.4863081624     38.5851124970
 O     56.3645480726    -46.2905330198     38.8149014471
 N     55.2948388761    -44.3577414362     39.3374107603
 C     56.1635374923    -44.0637617569     40.4659777403
 C     56.1216550803    -45.1622836552     41.4844366460
 O     57.1305368008    -45.5271014535     42.0531252849
 N     54.8910131044    -45.7096388666     41.7324425402
 C     54.7345972474    -46.7706018631     42.7150074634
 C     55.5760322149    -47.9625199954     42.3696424792
 O     56.1668303591    -48.5832655520     43.2300418479
 N     55.6262661115    -48.3046726285     41.0444749332
 C     56.3957512307    -49.4584819384     40.6033703452
 C     57.8426988686    -49.3289369197     40.9804371990
 O     58.4816510495    -50.2802621349     41.3851570959
 N     58.3915532202    -48.0829406322     40.8314407324
 C     59.7935356098    -47.8480486154     41.1372481925
 C     60.1028472029    -48.1944924289     42.5630564300
 O     61.1324245858    -48.7609948114     42.8692424914
 N     59.1603289319    -47.8234196695     43.4844457874
 C     59.3634618487    -48.0815431447     44.9003829668
 C     59.5409263046    -49.5470745150     45.1575775734
 O     60.3657820957    -49.9580313251     45.9484195379
 N     58.7105902702    -50.3755299394     44.4512590883
 C     58.7817168775    -51.8167576087     44.6210504037
 C     60.1507921838    -52.3263126725     44.2900955538
 O     60.6866241368    -53.1813651126     44.9664083499
 N     60.7410735826    -51.7718841657     43.1856147440
 C     62.0764621500    -52.1827455352     42.7820593750
 C     63.0727316811    -51.9426828175     43.8751026636
 O     63.9350612534    -52.7604766174     44.1232868435
 N     62.9540216479    -50.7609959935     44.5567929234
 C     63.8626891666    -50.4460873821     45.6480430549
 C     63.8159641142    -51.4908812175     46.7219987931
 O     64.8359517817    -51.8758020223     47.2561487413
 N     62.5775952082    -51.9675040096     47.0621690337
 C     62.4356410070    -52.9798641456     48.0980381478
 C     63.2363935931    -54.2098411908     47.7875330158
 O     63.8344627762    -54.7961132315     48.6663630974
 N     63.2424182856    -54.6296165647     46.4829844899
 C     63.9465160255    -55.8436740803     46.0951457986
 C     65.4053955118    -55.7766328831     46.4351716749
 O     65.9960530303    -56.7568859059     46.8402267993
 N     66.0246861913    -54.5697762123     46.2476799271
 C     67.4555163239    -54.4232247540     46.4681025368
 C     67.8219131459    -54.7363718043     47.8859083626
 O     68.8551408523    -55.3132166822     48.1583227711
 N     66.9304612203    -54.3176751290     48.8362458456
 C     67.1990903685    -54.5006006120     50.2507057145
 C     67.3289062167    -55.9521553104     50.5900600262
 O     68.1173340394    -56.3286033940     51.4318097929
 N     66.5057018388    -56.8069292371     49.9076901192
 C     66.5391957945    -58.2367319600     50.1579307397
 C     67.8614499837    -58.8248414199     49.7733075389
 O     68.3699557978    -59.6986347267     50.4439360500
 N     68.4412161543    -58.3284966854     48.6367349715
 C     69.7575581256    -58.7771150188     48.2085472965
 C     70.7984801380    -58.4684442035     49.2411219293
 O     71.6369253197    -59.2924808526     49.5476594147
 N     70.7358759080    -57.2183789910     49.7982369496
 C     71.6181463070    -56.8299604027     50.8859798704
 C     71.5502627178    -57.8055932602     52.0241735331
 O     72.5665373669    -58.2207528210     52.5417169614
 N     70.2996274134    -58.1883167338     52.4349298644
 C     70.1184018394    -59.1668821072     53.4948225938
 C     70.8447562142    -60.4447375473     53.2003444857
 O     71.5154207934    -60.9818487467     54.0573422612
 N     70.6998430175    -60.9569522533     51.9380445385
 C     71.3668426280    -62.1848823482     51.5397467981
 C     72.8387594218    -62.1305765400     51.8167185285
 O     73.4087531161    -63.0857821506     52.3028675651
 N     73.4869346460    -60.9683061492     51.4884578076
 C     74.9270772237    -60.8522659482     51.6506113588
 C     75.3599613936    -61.1442140723     53.0580307284
 O     76.3887973008    -61.7495172574     53.2790819035
 N     74.5540746058    -60.6833348487     54.0652188172
 C     74.9535748325    -60.8125411130     55.4589345052
 C     75.0800199370    -62.2474266548     55.8717715797
 O     75.9219723246    -62.5946379365     56.6740898437
 N     74.1907257492    -63.1235865372     55.3104447606
 C     74.2092212950    -64.5349366805     55.6541583498
 C     75.4980283522    -65.1801802201     55.2487567219
 O     75.9990236292    -66.0538537222     55.9256583032
 N     76.0550543181    -64.7357403741     54.0801560591
 C     77.3180123394    -65.2700615772     53.6015004139
 C     78.4280774641    -64.9541288883     54.5544393293
 O     79.2897932255    -65.7706764814     54.8089950144
 N     78.4013870030    -63.7011750727     55.1042372062
 C     79.3658140329    -63.3099372007     56.1176138502
 C     79.3043979955    -64.2187867390     57.3080803336
 O     80.3244324564    -64.6624919430     57.7937063058
 N     78.0580019907    -64.5086564220     57.7987993720
 C     77.8802038509    -65.4377035145     58.9029903483
 C     78.5671142872    -66.7428760157     58.6419256026
 O     79.2422789645    -67.2589440042     59.5079776141
 N     78.3825180652    -67.3007545628     57.4038315965
 C     78.9836141669    -68.5759180252     57.0565644813
 C     80.4541362044    -68.5938812843     57.3363387467
 O     80.9507325089    -69.5566731411     57.8789764987
 N     81.1888117818    -67.5039659918     56.9465119270
 C     82.6404165797    -67.5157495782     57.0350696804
 C     83.0985769557    -67.7309118466     58.4409020776
 O     84.0754687165    -68.4080382679     58.6792170246
 N     82.3687590213    -67.1125604794     59.4193394779
 C     82.7501463418    -67.1977852093     60.8172049923
 C     82.7579317255    -68.6110300835     61.3052746127
 O     83.5136924276    -68.9430331001     62.1919290925
 N     81.8809582318    -69.4914461148     60.7221572862
 C     81.8824518151    -70.8904757441     61.0922533174
 C     83.0874701680    -71.6314941047     60.6030036967
 O     83.4783030960    -72.6065078540     61.2111346175
 N     83.7047211968    -71.1886818419     59.4577499046
 C     84.9360336484    -71.8028950883     59.0106707938
 C     86.0899167748    -71.4110664361     59.8764744714
 O     86.9647293280    -72.2097423724     60.1291468533
 N     86.0954313433    -70.1276011159     60.3518503380
 C     87.0762734395    -69.6964156080     61.3326931769
 C     86.9665140804    -70.5068603453     62.5870164189
 O     87.9564374469    -70.9970147729     63.0878683475
 N     85.7147766032    -70.6667573801     63.1234989738
 C     85.4976194504    -71.5023625048     64.2903137724
 C     86.0325614295    -72.8846273397     64.0731418216
 O     86.7234436815    -73.4080665276     64.9208161425
 N     85.7053123644    -73.4938935647     62.8877399440
 C     86.2171552899    -74.7999147464     62.5182932204
 C     87.7141613360    -74.8397444095     62.5558000317
 O     88.2828266581    -75.8058215192     63.0099275478
 N     88.4031483973    -73.7580010454     62.0655785805
 C     89.8524502102    -73.7574768907     62.0527945716
 C     90.3722630377    -73.7879020718     63.4541750144
 O     91.3880494808    -74.3834806599     63.7372745935
 N     89.6284046249    -73.1291896179     64.3915570062
 C     90.0268835259    -73.1056681462     65.7883646578
 C     89.9872155636    -74.4663321368     66.4101624688
 O     90.6109662824    -74.7017976776     67.4244395677
 N     89.2258821056    -75.4305106717     65.8048049154
 C     89.2249166956    -76.7755108994     66.3316228461
 C     90.2569593167    -77.6554083764     65.6936809093
 O     90.5687781814    -78.7054972852     66.2058005750
 N     90.8348465501    -77.2089481912     64.5201066145
 C     92.0320578570    -77.8438162590     64.0147653075
 C     93.2309874942    -77.4204603794     64.8019579199
 O     94.0139592369    -78.2642045486     65.1816207780
 N     93.3969725582    -76.0865852441     65.0897518115
 C     94.3659845765    -75.6536929885     66.0873778317
 C     94.2371986081    -76.4502368647     67.3518266284
 O     95.2322909915    -76.8997073839     67.8893836249
 N     92.9755652771    -76.6538673462     67.8551258556
 C     92.7979194636    -77.4064361014     69.0803045681
 C     93.2824807216    -78.8212455079     68.9502321250
 O     94.0409277581    -79.2521317875     69.7956739961
 N     92.8515575537    -79.5686718358     67.8803690781
 C     93.2431533581    -80.9603006931     67.7220778108
 C     94.7164128676    -81.0859603559     67.4855736821
 O     95.3066975056    -82.0956759785     67.7909456524
 N     95.3564507235    -80.0107911236     66.9255476985
 C     96.7868624078    -80.0217791359     66.7222555287
 C     97.5218787864    -79.6082065138     67.9568259863
 O     98.6784020492    -79.2508356645     67.8870047219
 N     96.8589367561    -79.6715261628     69.1623244460
 C     97.5231085642    -79.2457464063     70.3684910361
 C     97.1063033540    -80.0632043573     71.5596415376
 O     97.9919800766    -80.4573086443     72.2887894950
 O     95.7969721419    -80.3140527733     71.7662881715
 H      0.3073902432     -1.2257860770      0.2429493019
 H      0.1972133689     -0.6263650232      1.7444218853
 H      1.9350211690      0.5456063297      0.6321952494
 H      2.6442902869     -0.9972229351      0.1640973125
 H      1.5473677601      0.7143832493      3.2222719545
 H      2.5341773557      0.6705533947      5.3123680349
 H      4.0107859080      0.0416916563      4.6017608712
 H      1.5235617570     -2.0173513580      3.3798746655
 H      0.6424406811     -4.0467082401      4.4211768439
 H      1.6543722160     -3.7241831651      5.8097408393
 H      3.2981171371     -3.2088984428      2.6956233199
 H      4.7085858986     -4.7240491348      1.5011922443
 H      4.3514791865     -5.9685166720      2.7129147081
 H      4.9698823032     -2.4621461668      3.4816280406
 H      6.5943914012     -1.6116315333      4.9286392147
 H      7.6582970462     -2.8907548466      4.3396522437
 H      4.5427030295     -2.9529422750      6.3868799394
 H      4.1772630823     -4.1467094445      8.3058365456
 H      5.8575678420     -3.7402837594      8.6821343551
 H      4.5408409758     -5.9320425067      6.0030620835
 H      5.1098465229     -8.1066578973      5.5787986365
 H      5.2830262834     -8.2495905586      7.3288531772
 H      7.3274653135     -6.2581524776      4.9840521440
 H      9.6344062083     -6.2154862907      4.8443415693
 H      9.5384580392     -7.9675678199      5.0682751090
 H      8.5501253692     -5.3118785255      7.3547714642
 H      9.0751443610     -5.0706733970      9.5951752873
 H     10.7266604987     -5.3983896370      9.0404981208
 H      8.4142324651     -8.0709356688      8.5167894677
 H      7.8389941616     -9.7929268361     10.0496096589
 H      8.9644237198     -9.0929240498     11.2281503620
 H     10.3713201956     -9.1412129847      8.0121161713
 H     11.6036747429    -10.7276842752      6.8700317957
 H     11.2539635630    -11.9379596662      8.1044706325
 H     12.1461592858     -8.5402335035      8.9558176439
 H     14.1313624440     -7.7697344548      9.9828998452
 H     14.9259313680     -9.2111835532      9.3412499390
 H     12.0033660544     -9.2050011988     11.4717336638
 H     11.7319111549    -10.2446055397     13.5566011693
 H     13.4401427946     -9.9056900943     13.8488797199
 H     11.8485113388    -11.9494608988     11.2695653081
 H     12.4337120964    -14.0913544811     10.5860875470
 H     12.5375741630    -14.4483809073     12.3148388322
 H     14.5493254515    -12.3359330032     10.0861044586
 H     16.8521898150    -12.1935881563      9.9443877714
 H     16.7906873187    -13.9585298046     10.0028994818
 H     16.0644491572    -11.3533754413     12.4695357459
 H     16.7531788974    -11.2228832866     14.6785162739
 H     18.3439352666    -11.5720912911     13.9844190157
 H     15.3685348783    -13.6185052838     14.2422528881
 H     15.1065477471    -15.7345962755     15.1848617916
 H     16.0996307335    -15.0550031701     16.4822118833
 H     17.2789568714    -15.5011925079     13.1235448120
 H     18.7552463127    -17.0934386872     12.2487130201
 H     18.2598097398    -18.1690612245     13.5599814185
 H     19.5724396849    -14.9103506549     14.2423611319
 H     21.6900475492    -14.2751202650     15.0224395618
 H     22.3525574722    -15.7503275056     14.3079087457
 H     19.6242347698    -15.6882099840     16.6278167383
 H     19.4999556337    -16.5055124745     18.8197985226
 H     21.2083534008    -16.0717421889     18.9804584672
 H     19.7242628046    -18.3105547353     16.6058327575
 H     20.1414918811    -20.5799054445     16.2225819555
 H     20.3168914874    -20.7343546715     17.9761750369
 H     22.2286865259    -18.8237110965     15.5573181197
 H     24.5753642883    -18.7619598814     15.2908792725
 H     24.4767544383    -20.5154943160     15.4950042874
 H     23.8060190188    -17.8111653689     17.8516142282
 H     24.6195545990    -17.5800649132     20.0406527703
 H     26.1590459145    -18.0779030110     19.3276743845
 H     23.0704698119    -19.9630985329     19.7690735900
 H     22.7954232660    -22.0649007173     20.7807825514
 H     23.9012495475    -21.4087997249     21.9964098604
 H     24.5514672433    -22.1575468068     18.5176678664
 H     26.2086999759    -23.5766634310     17.6107136342
 H     25.7745331597    -24.6481682122     18.9481289969
 H     27.2374101060    -21.3711724835     19.1452803130
 H     29.2735126551    -20.7025858471     20.1115166406
 H     29.9169200807    -22.2029192678     19.4317817526
 H     27.3350597881    -21.8234104931     21.9028983507
 H     27.2382025253    -22.6557181288     24.0993133542
 H     28.9589468181    -22.2527371502     24.1723108975
 H     27.3047723587    -24.6184884260     22.0197657756
 H     27.6973829677    -26.9217083379     21.7644776285
 H     27.9010578611    -26.9261126785     23.5218700856
 H     29.8725460529    -25.2253070104     21.0283409625
 H     32.1863193899    -25.3649372254     20.6236929093
 H     31.9689163596    -27.0960662746     20.9168814994
 H     31.4822587795    -24.3441479050     23.1952061477
 H     32.4704393654    -23.9772725443     25.3012554406
 H     33.9478926573    -24.5662236938     24.5268749752
 H     30.8683376697    -26.3371357364     25.1303391305
 H     30.5214303577    -28.3429227661     26.3130701491
 H     31.6982655130    -27.6816913421     27.4563558574
 H     32.1893064745    -28.5792289470     24.0038197536
 H     33.7275164185    -30.0957811857     23.0697634787
 H     33.3332460050    -31.1079349788     24.4660861287
 H     34.8922886275    -27.8627746916     24.4207818198
 H     36.9740935066    -27.2042788314     25.2982345936
 H     37.5498924526    -28.7553941662     24.6717633515
 H     35.0856769375    -28.1416907128     27.2257250476
 H     35.0419492735    -28.8957241656     29.4550153399
 H     36.7766373373    -28.5485043369     29.4383235916
 H     34.9462636670    -30.9584239155     27.4820521470
 H     35.2711769885    -33.2843530066     27.3173146824
 H     35.5436109232    -33.2066990547     29.0635400767
 H     37.4719057099    -31.7002902561     26.4171452876
 H     39.7623884748    -31.9441659329     25.9323412623
 H     39.4954752077    -33.6499402077     26.3174817321
 H     39.1927751307    -30.7861038075     28.4826798717
 H     40.2826421030    -30.3492299612     30.5220577109
 H     41.7069813003    -31.0244419149     29.7192164730
 H     38.6015798961    -32.6611663046     30.5239364552
 H     38.2338138288    -34.5905257014     31.8191442871
 H     39.4774693245    -33.9188173772     32.8829303285
 H     39.7960957543    -34.9923927929     29.4610348483
 H     41.2431117025    -36.6027669134     28.5393913554
 H     40.8758150054    -37.5354349103     29.9971985156
 H     42.5349806567    -34.3503544701     29.7267472635
 H     44.6691842093    -33.7206163568     30.4942161662
 H     45.1704312271    -35.3181156269     29.9225726160
 H     42.8340248933    -34.4932663899     32.5391998308
 H     42.8548538483    -35.1459357810     34.8014912037
 H     44.5978150524    -34.8601202118     34.7001202509
 H     42.6071703860    -37.2953295704     32.9391752233
 H     42.8528949426    -39.6366039086     32.8730653614
 H     43.1991778263    -39.4853891070     34.6012719128
 H     45.0647369639    -38.1745112962     31.8095017424
 H     47.3248295242    -38.5199450317     31.2479627230
 H     47.0184705241    -40.1951098819     31.7268229220
 H     46.8979567454    -37.2224557720     33.7590452554
 H     48.0847899684    -36.7263667870     35.7298272848
 H     49.4520642883    -37.4890113415     34.9062137591
 H     46.3291659295    -38.9753708660     35.9113386258
 H     45.9516463142    -40.8276844805     37.3124034009
 H     47.2593184584    -40.1502292705     38.2924953572
 H     47.4028831355    -41.3965747931     34.9165898152
 H     48.7589306768    -43.0976913977     34.0201809616
 H     48.4196589823    -43.9462516268     35.5349411402
 H     50.1729420832    -40.8377455393     35.0477423790
 H     52.3563393387    -40.2495230557     35.6991911393
 H     52.7792487497    -41.8883848036     35.1844524448
 H     50.5812400458    -40.8665854046     37.8498420530
 H     50.6760385105    -41.4083294533     40.1382212027
 H     52.4214634336    -41.1866177003     39.9532153110
 H     50.2878475423    -43.6327797906     38.3897555394
 H     50.4475426047    -45.9809146196     38.4322431989
 H     50.8705934447    -45.7602240056     40.1359212775
 H     52.6589979858    -44.6447582430     37.2139532422
 H     54.8796148336    -45.0956636616     36.5749529995
 H     54.5419568991    -46.7347518279     37.1491171031
 H     54.5986425022    -43.6634876454     39.0323098680
 H     55.8793597939    -43.1143220594     40.9300280369
 H     57.1871687252    -43.9628925321     40.0938333344
 H     54.0590110431    -45.2893815559     41.2961556635
 H     53.6836338982    -47.0654952821     42.7938126191
 H     55.0483493171    -46.3842977619     43.6890682432
 H     55.0244416250    -47.8054735277     40.3760179561
 H     56.3001940437    -49.5847774227     39.5203096133
 H     55.9798572553    -50.3496071100     41.0817775849
 H     57.8326588010    -47.3373023010     40.3964395364
 H     60.0540939304    -46.8031548237     40.9424268836
 H     60.3983587909    -48.4738748148     40.4750032577
 H     58.3487612523    -47.2717652285     43.1763648591
 H     58.5169242686    -47.7014734184     45.4804639224
 H     60.2609518473    -47.5459917442     45.2224925475
 H     57.9793229784    -49.9632011338     43.8548918458
 H     58.0359292140    -52.3126817369     43.9922660904
 H     58.5535802523    -52.0500688291     45.6649394993
 H     60.1938689826    -51.1219397275     42.5947530597
 H     62.3848066478    -51.6547292787     41.8749078193
 H     62.0505504337    -53.2532508271     42.5581791534
 H     62.2795408160    -50.0509976194     44.2196416908
 H     63.6300645442    -49.4651721569     46.0733326386
 H     64.8782216029    -50.4063626377     45.2435477480
 H     61.7370362840    -51.5077756008     46.6698401774
 H     61.3828400962    -53.2463660972     48.2324695734
 H     62.7969740040    -52.5566451954     49.0397850341
 H     62.6108507329    -54.1749010879     45.8097436998
 H     63.8284836067    -56.0243322627     45.0222873329
 H     63.4980438083    -56.6880635971     46.6268559402
 H     65.4949932828    -53.7947139776     45.8312603514
 H     67.7763271916    -53.4063932510     46.2211095342
 H     67.9804410026    -55.1117794512     45.7998320257
 H     66.0866644447    -53.8057572981     48.5458025882
 H     66.4040701780    -54.0460624662     50.8498895266
 H     68.1353020706    -53.9883840879     50.4910802402
 H     65.8211029898    -56.4250955340     49.2407796141
 H     65.7331671577    -58.7382182006     49.6137760451
 H     66.3729142922    -58.3997317166     51.2269207693
 H     67.9412265675    -57.6169363743     48.0879867795
 H     70.0290194622    -58.3128319079     47.2555465961
 H     69.7172120126    -59.8591430361     48.0543829299
 H     70.0557100402    -56.5318272627     49.4277540236
 H     71.3631955780    -55.8254401605     51.2378888632
 H     72.6422393799    -56.7976799638     50.5029942422
 H     69.4677012411    -57.7021176242     52.0594366178
 H     69.0538162334    -59.3759958454     53.6410811462
 H     70.5089868822    -58.7436330170     54.4243323688
 H     70.0220793586    -60.5244192215     51.2876166261
 H     71.1971641667    -62.3781807261     50.4756550192
 H     70.9328265715    -63.0139480927     52.1054622382
 H     72.9814713389    -60.2477499945     50.9440141276
 H     75.2587900112    -59.8500705785     51.3610122832
 H     75.4065419242    -61.5685954884     50.9770330130
 H     73.7147017689    -60.1407334674     53.8313107805
 H     74.2365838574    -60.3025485325     56.1098229493
 H     75.9215854225    -60.3182241501     55.5838126197
 H     73.5266033579    -62.7889362841     54.5977807686
 H     73.3675254084    -65.0507362976     55.1816652351
 H     74.0865620414    -64.6240426056     56.7376716089
 H     75.5847524899    -63.9929716252     53.5454120756
 H     77.5486560403    -64.8715834490     52.6086485076
 H     77.2185691767    -66.3556427225     53.5127696981
 H     77.6683076140    -63.0400807676     54.8129642995
 H     79.2010029162    -62.2728661378     56.4252391213
 H     80.3648951753    -63.3743029831     55.6762928210
 H     77.2331946179    -64.0150954008     57.4171461260
 H     76.8159209332    -65.6128570412     59.0891182779
 H     78.3085667319    -64.9906809475     59.8043271613
 H     77.6858482908    -66.8902820335     56.7593980649
 H     78.8106421206    -68.8078672919     56.0005920045
 H     78.5087125646    -69.3600585346     57.6538915588
 H     80.7322375068    -66.7528519013     56.4181946538
 H     83.0578887090    -66.5726394349     56.6687064104
 H     83.0204659116    -68.3255778311     56.4041719115
 H     81.5223379930    -66.5865289192     59.1661175496
 H     82.0741459025    -66.6021849000     61.4384319394
 H     83.7547141252    -66.7782910098     60.9300664643
 H     81.4867441088    -69.2868320077     59.7769604545
 H     80.9755846247    -71.3739654127     60.7140347381
 H     81.8503211581    -70.9441585452     62.1836640321
 H     83.6080778705    -70.1906845482     59.1799285097
 H     85.1346245112    -71.5365652860     57.9674884126
 H     84.8080689933    -72.8879464036     59.0591567220
 H     85.3754284726    -69.4630632130     60.0198197239
 H     86.9509812948    -68.6337574589     61.5603553768
 H     88.0751246572    -69.8363197787     60.9071443888
 H     84.9109968365    -70.1327547687     62.7533747978
 H     84.4311178324    -71.5461799540     64.5333896568
 H     86.0169139636    -71.0501297244     65.1403837154
 H     84.9956314393    -73.0837244721     62.2627627865
 H     85.8628138817    -75.0798853500     61.5196091343
 H     85.8237269510    -75.5370407573     63.2243117213
 H     87.9139098002    -73.0585537901     61.4866991424
 H     90.2374737755    -72.8803103178     61.5237104271
 H     90.1903743153    -74.6479249254     61.5153439869
 H     88.8371352979    -72.5375017071     64.0763727830
 H     89.3903763736    -72.4204306814     66.3605073975
 H     91.0540446961    -72.7280936070     65.8318717063
 H     88.8504026916    -75.3121630780     64.8434007727
 H     88.2341496251    -77.2149594280     66.2058215646
 H     89.4355883630    -76.7049475409     67.3988523382
 H     90.8012154473    -76.2011054843     64.2890825179
 H     92.1618288143    -77.6264827676     62.9507474022
 H     91.9125555099    -78.9288058497     64.1128112692
 H     92.7360917899    -75.3891470809     64.7107046517
 H     94.2662029576    -74.5870671638     66.3167784074
 H     95.3732735661    -75.8014819893     65.6875490335
 H     92.1848596904    -76.0439392100     67.5754669559
 H     91.7498924148    -77.4006150168     69.4020488297
 H     93.3832235184    -76.8987389679     69.8583061207
 H     92.1210189929    -79.2016345554     67.2490082635
 H     92.6874266479    -81.4183727728     66.8924800469
 H     92.9891263570    -81.5048899987     68.6420367919
 H     94.8335390314    -79.1808162484     66.6040262575
 H     97.0715007120    -79.3727740179     65.8857279398
 H     97.0942167295    -81.0415455116     66.4671047653
 H     95.8256313344    -79.6586081261     69.1794480378
 H     97.3558236166    -78.1745796827     70.5379864927
 H     98.5982237355    -79.3904513238     70.2210618820
 H     95.1998850856    -79.9472138206     71.0699975078
