# Supplementary material for: The “Bubblepole” (BUPO) Method for Linear-Scaling Coulomb Matrix Construction with or without Density Fitting
Source: J Phys Chem A. 2025 Mar 3;129(10):2618–37. doi: 10.1021/acs.jpca.4c07415 (PMC11912483; doi:10.1021/acs.jpca.4c07415)
Supplement: Supplementary file 1 — jp4c07415_si_001.zip [file jp4c07415_si_001.zip › Structures/Glycine-Chains/Gly21.xyz]

150
 energy: -27.022437011528 gnorm: 0.000326531321 xtb: 6.6.1 (8d0f1dd)
N            1.08887048126515       -0.98031381095059        1.68322430715732
C            2.26792202821707       -0.13205744091430        1.67950677370804
C            2.95297977478879       -0.20619816130896        3.00662986021502
O            4.04956911079403       -0.71890689689241        3.09365883894757
N            2.26587006761644        0.23813561727104        4.11017854005452
C            2.67068456607722       -0.21890163815046        5.42016302020322
C            2.49849220859692       -1.69959994741257        5.56473991795209
O            2.95223044769548       -2.25751636486649        6.54077207954007
N            1.83605469290940       -2.39839610239761        4.58369099996011
C            1.80724463273436       -3.84358896925555        4.61739095818464
C            3.03634467817809       -4.44575123833986        4.01236542093757
O            3.39088673111560       -5.55610112124725        4.34996217022267
N            3.73048683873968       -3.71103780404378        3.07837487145836
C            5.03761575188609       -4.15576584942545        2.65780482268534
C            6.05432546190896       -3.86918484630447        3.71494386345614
O            6.92435133183779       -4.67889694933392        3.94913335151239
N            5.94559307379645       -2.68222393316516        4.39250667284310
C            6.77322396495989       -2.40642096916487        5.54939648999722
C            6.60836051624313       -3.46902411534622        6.59300277812573
O            7.58337463771201       -3.92915333952626        7.14754683213918
N            5.33396554849996       -3.88864910734956        6.88445882401956
C            5.09725060126170       -4.89365807426066        7.89674301061956
C            5.64724036574049       -6.22338056613594        7.48817332267061
O            6.21843725635988       -6.90931117587237        8.30875194304362
N            5.47695974107367       -6.63326522255038        6.18919203386663
C            5.96072503002913       -7.93057789193666        5.76705710292330
C            7.45464693769829       -7.96520915644173        5.79724641002309
O            8.04138181399792       -8.98085828633378        6.10221384433987
N            8.10270554181098       -6.80713370525066        5.46040805370645
C            9.54575594164409       -6.71860407973907        5.46356603447883
C           10.08262016895355       -6.78097812407839        6.85699497133819
O           11.09595379208745       -7.40564137711868        7.08176010757383
N            9.39664372862825       -6.11477776117386        7.83963028397048
C            9.82932250284697       -6.17642047368677        9.21991327765239
C            9.68222030155454       -7.56304085790185        9.76226980485357
O           10.55379857540060       -8.04206323864070       10.45590323932128
N            8.53987268819787       -8.24922749341479        9.44179821569147
C            8.34782798641928       -9.62271408633047        9.85732924223694
C            9.44535815539284      -10.49237992419859        9.33202699822383
O           10.02180401203559      -11.26093176435703       10.07197184983631
N            9.77464583738113      -10.36710700073124        8.00770346319291
C           10.84951758060847      -11.14321724338281        7.42526275476045
C           12.14402563108202      -10.86788688210043        8.12188942636658
O           12.86681598355466      -11.78129910108235        8.45398102664421
N           12.46245412383059       -9.56186565528458        8.37891304623195
C           13.68550921615322       -9.20322546342904        9.06355038747696
C           13.66499456406244       -9.64163304522729       10.49186826839979
O           14.70494067705710       -9.76923218682748       11.10075693031302
N           12.45018702012328       -9.88563690070757       11.07719917358148
C           12.36369492588903      -10.40265739064625       12.42213035865605
C           12.61264773195888      -11.87624990378539       12.46155956376447
O           13.04538577185684      -12.38893400104257       13.47226410680038
N           12.33847762729486      -12.61005300764960       11.33121449759637
C           12.76012028216551      -13.98929366068820       11.25702034801152
C           14.23642029194749      -14.08194325591957       11.03600725847948
O           14.89413210775810      -14.88294209301772       11.66371207427586
N           14.79225423208184      -13.22857120619240       10.11933119874989
C           16.22737065304592      -13.15656076113696        9.93671515205283
C           16.91686377216683      -12.87457285153549       11.23569789065609
O           17.94591811748478      -13.45271037624786       11.51102489183077
N           16.33734735253799      -11.95483706582741       12.07494999276574
C           16.93700756433209      -11.62587206259576       13.34867748384440
C           16.83843503831816      -12.76625871867632       14.31227299552025
O           17.80667507596930      -13.06712068098891       14.97627243893543
N           15.64741872936934      -13.43852500362903       14.42473490419201
C           15.50804602770777      -14.52518909015348       15.37372697150484
C           16.43275982040000      -15.64551051296768       15.02232429600181
O           16.87665708005876      -16.37627079681238       15.88105057878905
N           16.74094324618545      -15.79367982718011       13.69577418255044
C           17.70106307654830      -16.78116340995013       13.25962992322346
C           19.09313792667511      -16.37658688388359       13.63418046292315
O           19.81038821443910      -17.15149519937983       14.22818532172093
N           19.52061823885648      -15.12041496922418       13.28974078819968
C           20.90606868810593      -14.73190273464236       13.47392001077552
C           21.25930647762664      -14.65747724534127       14.92299873469983
O           22.39939005038907      -14.84015541544111       15.29332368437592
N           20.24960944340431      -14.37322678934711       15.80189985538958
C           20.48085221991983      -14.38432319192470       17.22792345023122
C           19.79431549781349      -15.54525481561440       17.86995669696661
O           19.38253105575889      -15.46323341065150       19.00797933955470
N           19.65371217726526      -16.69459975836628       17.12959028816585
C           18.77034024398322      -17.73278359801018       17.59946676150326
C           19.23023919362652      -19.12019177072902       17.25043111635257
O           19.10548955447414      -19.96566534290837       18.10852330217763
O           19.72506236684263      -19.36350856991805       16.01544798701201
H            0.73475063699992       -1.11907916514876        0.74462582333237
H            0.33699006001107       -0.55565228142567        2.21565738864983
H            2.01541353209167        0.90644709495318        1.43574208972080
H            2.97030107494354       -0.48319934962849        0.91486454784402
H            1.28115999558574        0.50007719690189        4.02822529765865
H            2.11438481270113        0.30452895459691        6.20342568576042
H            3.72757039987383        0.03036912256401        5.55043830178738
H            1.59327889576313       -1.95276605456685        3.67569325669245
H            0.91301906276444       -4.21845683366854        4.11120729753028
H            1.74223383199902       -4.15073102292131        5.66569303797557
H            3.62884719408934       -2.68120061014712        3.06077472624954
H            5.31861055228757       -3.68520475843672        1.71078000083047
H            4.98812627344782       -5.23660983501640        2.49389746785591
H            5.26794332303462       -1.96659709244690        4.08336153299534
H            6.53880514725919       -1.42354620473502        5.96895235633251
H            7.81720389957443       -2.39179770011338        5.22270596633963
H            4.51197991880689       -3.32909699923249        6.61002197594031
H            4.02736325531659       -4.98122695844835        8.11167433020990
H            5.59658329378367       -4.57288057074826        8.81616304323574
H            4.82609704175541       -6.14756711007066        5.54992393511481
H            5.59698598812825       -8.17344957111152        4.76361970946812
H            5.57135150570623       -8.68360753828728        6.45874465648042
H            7.58080203401842       -5.99896164243609        5.08367069061804
H            9.87670411750723       -5.79876157770540        4.97076612999486
H            9.93871147881657       -7.56540483370491        4.89276807424887
H            8.65006798657914       -5.44189539034786        7.60166658082181
H            9.26447386028246       -5.46811485610677        9.83420710535732
H           10.88454804133782       -5.88956741234803        9.25921721989245
H            7.76878361244927       -7.79072889322842        8.93094448663871
H            7.37499943310168       -9.99535991818071        9.52119043018583
H            8.36115322048608       -9.65360961361135       10.95096651320761
H            9.21087552829789       -9.78244136206220        7.36970617460518
H           10.94305514577486      -10.92996322868762        6.35570651173291
H           10.60349475012060      -12.20342882634609        7.53737659833102
H           11.88223418763259       -8.79089660132835        8.01626621269296
H           13.85001633614305       -8.12221640390358        9.01094873879095
H           14.51928220778735       -9.69104596927309        8.55042471747301
H           11.57203352840125       -9.90120391164060       10.51448037149163
H           11.38359531724134      -10.17082573029350       12.85111983421229
H           13.12019529394844       -9.89356021041206       13.02717109355619
H           12.27195474404545      -12.13913276545192       10.41062954676502
H           12.21378290215144      -14.51374378408284       10.46686657182031
H           12.51105304131785      -14.46646049800958       12.21004844563098
H           14.19117353743215      -12.62689535611154        9.53503603100419
H           16.48636812660186      -12.39270656510995        9.19717807586139
H           16.57041510746663      -14.12325320847826        9.55620766963213
H           15.64078049781866      -11.28144389025485       11.72023483088936
H           16.47075618046904      -10.73231251338836       13.77643180051059
H           17.99402192248369      -11.39998648983191       13.17652567685962
H           14.78357787506997      -13.09021254901874       13.97758909614458
H           14.47415890576095      -14.88362770098923       15.40576917880607
H           15.76790167313633      -14.14825832329491       16.36803315519052
H           16.19890624040303      -15.28854967408619       12.97112231063288
H           17.62800703812406      -16.93702970754315       12.17842944014910
H           17.45850303365186      -17.72809313589785       13.75225876005856
H           18.92347395236993      -14.49566795408641       12.72534411173701
H           21.10740046454699      -13.77173105395575       12.98808683243608
H           21.53715098673224      -15.48895871378418       12.99696606102931
H           19.31321386139982      -14.08550523875879       15.46669034994704
H           20.12715494411514      -13.44785625913619       17.67110691053014
H           21.56111223413373      -14.45162918834110       17.39735566743725
H           19.78217260456681      -16.66694579053747       16.10240269543365
H           17.76247783122753      -17.55155654452180       17.21031462498697
H           18.72428038547529      -17.64226912443832       18.69061441194761
H           19.74976393846452      -18.57078520383831       15.42699330765087
