# Supplementary material for: The “Bubblepole” (BUPO) Method for Linear-Scaling Coulomb Matrix Construction with or without Density Fitting
Source: J Phys Chem A. 2025 Mar 3;129(10):2618–37. doi: 10.1021/acs.jpca.4c07415 (PMC11912483; doi:10.1021/acs.jpca.4c07415)
Supplement: Supplementary file 1 — jp4c07415_si_001.zip [file jp4c07415_si_001.zip › Structures/Glycine-Chains/Gly9.xyz]

66
 energy: -11.730290970762 gnorm: 0.000643367867 xtb: 6.6.1 (8d0f1dd)
N            0.45401404129098       -0.71423467853878        0.94720268403852
C            1.72745320566930       -0.04719579623746        0.73892254994016
C            2.50512911121880       -0.02428063248444        2.01601886568042
O            3.53221478694784       -0.66382205239105        2.11035270222901
N            1.97247227527831        0.66155979328368        3.08064273302390
C            2.42380203019190        0.34541525241508        4.41677847939477
C            2.08509154174948       -1.06431834891963        4.79203437645311
O            2.54897241467528       -1.53749713395103        5.80708891922301
N            1.26125823852301       -1.80072916985428        3.97478005457009
C            1.05743445178826       -3.20781800048213        4.23741253810482
C            2.18953914842880       -4.04251524668111        3.72667958638097
O            2.42226549195503       -5.11823213646045        4.23708053095235
N            2.93544543071464       -3.55590540273257        2.67838778810588
C            4.16547478405000       -4.21529817007115        2.30828424226496
C            5.27758115294611       -3.83229404911381        3.23178422504704
O            6.04527684925072       -4.68047734284766        3.63099184166980
N            5.37884396881269       -2.51656671305887        3.60443868101575
C            6.32325606496804       -2.10695582670629        4.62582811017465
C            6.13780998235841       -2.90475892568917        5.88039683032286
O            7.10030166876138       -3.22863288853870        6.54254448388890
N            4.85561144331688       -3.25034165124765        6.23970742824783
C            4.61867724138686       -4.07271666621769        7.40306694286140
C            5.02061889646654       -5.49392688852700        7.15436776387965
O            5.74881119698319       -6.05560123798377        7.94354352938761
N            4.55104568609666       -6.13356440385324        6.03389363595196
C            4.75471369681968       -7.55994524645145        5.85957589745989
C            6.20136930611160       -7.89204409937176        5.68910499092855
O            6.62713263830438       -8.98171524472046        6.00793041771417
N            7.01418154712390       -6.92725270987469        5.15864580087328
C            8.44107020634739       -7.13024737031024        5.05477314967191
C            9.17834434104170       -6.21368776335527        5.97588956797039
O           10.27911238610877       -5.79807115885584        5.68114733665275
N            8.56522356526043       -5.86910620954564        7.15641032985370
C            9.10193956297033       -4.78486052646913        7.94057815094272
C            8.91633799468196       -4.96252041774640        9.42117261841512
O            9.84213302624011       -4.63039369455131       10.12784591950486
O            7.74337153106063       -5.44718567209555        9.88853144838118
H            0.00846646928188       -0.93773119646348        0.06565609234236
H           -0.19107688769311       -0.11766273966758        1.45428018763283
H            1.59045021540203        0.97035537365474        0.35462889690366
H            2.31345705489051       -0.59928288204068       -0.00499066488720
H            1.02638987919265        1.04422793032108        3.02180416434755
H            2.00036487813235        1.04286838684871        5.14588076623336
H            3.51021080145927        0.46936176041673        4.44204766294079
H            0.99890474732286       -1.46051556213079        3.02719519834213
H            0.11080972391282       -3.54532378163025        3.80523248618272
H            0.98643360494950       -3.33609702904950        5.32217354889771
H            2.93942570993874       -2.54034090503865        2.47766395519266
H            4.42651472143642       -3.98319746662607        1.27124026047789
H            4.00038522163577       -5.29513333763519        2.37726595494357
H            4.75097635845044       -1.80647359100204        3.19469856703509
H            6.23019224283938       -1.03763065768378        4.83806843369899
H            7.33270535818087       -2.28744839478221        4.24286351005965
H            4.04472282127398       -2.70195459240006        5.91244833296813
H            3.56671403758039       -4.02567573689582        7.70362131066124
H            5.21877148076284       -3.67217899032006        8.22662888313832
H            3.86424728215143       -5.68676506682176        5.40510196322699
H            4.18237500362881       -7.93076447537820        5.00296138658553
H            4.38263780544621       -8.06763992464119        6.75562024977497
H            6.62656003408754       -6.04751774857063        4.77598346612244
H            8.76725741296040       -6.96598682626714        4.02266880011605
H            8.65652644018724       -8.17242063787433        5.31530596358614
H            7.54947116884869       -6.03173339154581        7.27503711134294
H            8.65338140723730       -3.84267343862930        7.60720815606552
H           10.17514054520694       -4.73524274383561        7.72413853542163
H            7.08359355538543       -5.65799390404003        9.18416166945250
