# Supplementary material for: The “Bubblepole” (BUPO) Method for Linear-Scaling Coulomb Matrix Construction with or without Density Fitting
Source: J Phys Chem A. 2025 Mar 3;129(10):2618–37. doi: 10.1021/acs.jpca.4c07415 (PMC11912483; doi:10.1021/acs.jpca.4c07415)
Supplement: Supplementary file 1 — jp4c07415_si_001.zip [file jp4c07415_si_001.zip › Structures/Glycine-Chains/Gly27.xyz]

192
 energy: -34.665601725330 gnorm: 0.000818149889 xtb: 6.6.1 (8d0f1dd)
N            1.20168867076229       -2.00676401733724        1.01915935159951
C            2.39892162758069       -1.23618951434083        0.73197342034833
C            3.15473813878762       -0.98024792337297        1.99656179085472
O            4.23678546148034       -1.50141532915007        2.17196555180547
N            2.54461787885250       -0.22259708761028        2.96667947788305
C            3.00795843478441       -0.32605018523086        4.33164002585386
C            2.81058220427175       -1.70677678732784        4.87714224318762
O            3.29383904190583       -1.99528449409657        5.95085443379949
N            2.09226902903851       -2.62246891614064        4.14574909925551
C            2.02915724181003       -4.00302618458180        4.56968692778880
C            3.20321579284138       -4.79666176425199        4.08914476836761
O            3.53548824761345       -5.79821093690180        4.68776787137393
N            3.87474803110455       -4.36445122255459        2.96905105962002
C            5.13610792412061       -4.97500434668188        2.61922799751450
C            6.22584905692403       -4.46348567527569        3.50416455454288
O            7.11005779994446       -5.20621766166664        3.87172929426638
N            6.15868479304819       -3.14444028815240        3.87139985391936
C            7.05069831567689       -2.60244175408491        4.87565970517772
C            6.90240880088673       -3.33420129540611        6.17477213531883
O            7.88908023759233       -3.69252204595851        6.78127236067033
N            5.63117061070181       -3.57603385240425        6.63359025081197
C            5.40817503697084       -4.26962472018333        7.88334512315750
C            5.88626608316824       -5.68519169766225        7.81357716472672
O            6.43808049824246       -6.17604271854707        8.77481402955740
N            5.67592190316395       -6.38721718197053        6.65261539596254
C            6.14401923563369       -7.74982779953426        6.51989729740650
C            7.63785666821824       -7.81432403551539        6.58216302319700
O            8.17969982046332       -8.68620589110044        7.22583823384411
N            8.34999491355900       -6.86887709874514        5.89237701240602
C            9.79715468815341       -6.84900326885172        5.92914570381667
C           10.29138282207716       -6.60310392367746        7.31919785263818
O           11.23677340814479       -7.23029872152097        7.74861181257656
N            9.63268753476934       -5.65599411762085        8.05970540923503
C           10.01224921741216       -5.37718142046429        9.42808497229639
C            9.84908194143228       -6.58810206904390       10.29114843840386
O           10.71822276077928       -6.89034729821194       11.08011414750968
N            8.70538172919371       -7.33034596600897       10.15261149866934
C            8.50171506853174       -8.53160867486454       10.93750635023342
C            9.54807778471199       -9.54231701122311       10.59705295207899
O            9.96981585192717      -10.31311808948080       11.43150920439568
N           10.00123845359623       -9.52754273501519        9.30377258392603
C           11.01569607055853      -10.44984667822049        8.84265695158228
C           12.31143640414713      -10.25268910727633        9.56181704643154
O           13.13593004497971      -11.14106647485463        9.57570452532496
N           12.53348560009163       -9.06044049733681       10.20126953295031
C           13.74247484262375       -8.84326093875470       10.96230754307992
C           13.79863210024489       -9.70957973687429       12.17914245818234
O           14.86854399317521       -9.96295002575279       12.68962797584201
N           12.62290979934603      -10.19524601721314       12.69149770930834
C           12.63283184185024      -11.12877207960693       13.79290285802925
C           12.90342017955697      -12.52927614179460       13.34309767226895
O           13.29579666544575      -13.34903854390927       14.14628726018124
N           12.69743410774018      -12.85082640076502       12.02130115575819
C           13.15645734590911      -14.12539285759766       11.51947995771096
C           14.63650112528507      -14.10961960323304       11.30561203592740
O           15.30264940083631      -15.07252307511466       11.61842315337126
N           15.18157299076734      -12.97463342902259       10.76210157007416
C           16.61724151061298      -12.79687041607656       10.68421618476661
C           17.24427780126135      -12.89977931120932       12.04110062052622
O           18.26673132958128      -13.53423291284545       12.18783200243652
N           16.61989037829843      -12.25848182773136       13.08212187557585
C           17.16004268110974      -12.31189389571113       14.42363672490167
C           17.10301670432339      -13.69941906105158       14.98081349520583
O           18.06470112285835      -14.14672830870859       15.56829453853946
N           15.95243497904518      -14.42774770141109       14.80815124992914
C           15.85499911851189      -15.79274875484662       15.28188910396005
C           16.92237613837178      -16.64278461979472       14.66958002212951
O           17.55326603558795      -17.41924421098844       15.35425296472423
N           17.16179210443158      -16.48964060138334       13.32929143665717
C           18.22021036857239      -17.21946946532362       12.66343028443157
C           19.54265347276418      -16.91651704686357       13.29197130708409
O           20.27468157804588      -17.81648574967405       13.64102439274837
N           19.86717602858500      -15.59966082993973       13.47542381119459
C           21.10035336388866      -15.21340491965268       14.12926470472557
C           21.14733735284549      -15.69184952312527       15.54543130828758
O           22.21268088094751      -15.82934195322614       16.10667377653066
N           19.95798771765070      -15.95611229217744       16.17135592830525
C           19.91497950568685      -16.45257010324414       17.52683319281973
C           20.07468100052292      -17.93770820021168       17.57695655593776
O           20.53845527142260      -18.46220234367844       18.56707302955559
N           19.68413027752390      -18.66994130374924       16.48265822128766
C           19.99050047061656      -20.07991211836110       16.41781668855674
C           21.45482748501751      -20.27290936268744       16.19702490966247
O           22.03691608098078      -21.20397177212820       16.70944046194440
N           22.07523689252318      -19.34203957597841       15.40587372444710
C           23.51107958164949      -19.34224243105409       15.22685784706723
C           24.20978336471531      -19.06308038142134       16.52140522699549
O           25.11350596125871      -19.78386634800554       16.88468307625484
N           23.79079997759261      -17.98608708371718       17.25986461646335
C           24.42442061864033      -17.65481388019768       18.51977065780077
C           24.27856963699216      -18.76883268238446       19.50728345058649
O           25.15959020177254      -18.98330010800738       20.31191309956415
N           23.13002938543953      -19.52082392791839       19.46569921855928
C           22.97399761718938      -20.66627852116991       20.33250215114652
C           23.92815423796777      -21.75720728010711       19.95420180731497
O           24.62384155182992      -22.27393530995601       20.80078905087574
N           23.98832136633805      -22.14415980721062       18.64055657550310
C           24.77121979423703      -23.29866124422763       18.24315337069694
C           26.23133480830812      -23.04945140715569       18.43231516952826
O           26.99238774282247      -23.96446205353199       18.66423820859687
N           26.66338316603991      -21.75524897786396       18.32899911713785
C           28.04189195620773      -21.41121776530014       18.59055556961937
C           28.17266229967905      -20.68065342325953       19.88662076811679
O           29.04601107249107      -19.85253867175398       20.03882950535182
N           27.27817677093116      -20.98061918799716       20.88711686790365
C           27.18412921137757      -20.10251003219007       22.02694607524469
C           26.82801342578660      -20.80305089966103       23.30781904013928
O           27.42380465293338      -20.45221520626890       24.30216935807948
O           25.86281579702765      -21.75058801867092       23.30140806276318
H            0.79059397579648       -2.37571123256533        0.17032024504412
H            0.49235590615010       -1.42773759058111        1.45594778007705
H            2.15801509955611       -0.29124705178841        0.23128933666002
H            3.04848684102092       -1.80501438127981        0.05692345755330
H            1.56548505572040        0.05167600625944        2.86098437703832
H            2.50603632964853        0.40761212848286        4.96943618164406
H            4.07565562425554       -0.08929968148189        4.34205892976821
H            1.80706751477564       -2.42664782557203        3.16490481463854
H            1.09688565745874       -4.46298108896904        4.22953524891676
H            2.01814595642032       -4.01490113580464        5.66388857368658
H            3.79791584590804       -3.37517493573112        2.67551019237268
H            5.37305333627328       -4.79336430474111        1.56663408146162
H            5.03770142282862       -6.05569256192029        2.76004886475096
H            5.46417879988112       -2.51848211774541        3.42893290906134
H            6.86996900455730       -1.53295771389557        5.01895807884424
H            8.07699717662019       -2.72473779615767        4.51692646351702
H            4.81801725592230       -3.07014784058287        6.25089818712151
H            4.34813893504262       -4.24528753338310        8.15558508447472
H            5.96554990049319       -3.74638793002280        8.66620296533677
H            5.01260083660675       -6.05613413890818        5.93311339405061
H            5.78717222926045       -8.19132101117649        5.58390696833478
H            5.72917060246118       -8.33442125018917        7.34661900046615
H            7.87854348279542       -6.19546864413349        5.26843632809846
H           10.18986969086944       -6.08740865230094        5.24793291677587
H           10.16019092933998       -7.82354592919215        5.58933384487452
H            8.91938925891680       -5.04636305589037        7.62809075206204
H            9.42477555539775       -4.54540117519537        9.82962789944464
H           11.06532631296647       -5.07939069754508        9.43333653816113
H            7.92706843567679       -6.99685564832990        9.56215892997100
H            7.50277305732260       -8.94455758198375       10.76585721341219
H            8.58595831473355       -8.26935255321566       11.99640706167058
H            9.45689011563924       -9.03182350038045        8.57660824973015
H           11.17513441973203      -10.32661036271436        7.76642420227321
H           10.65855634452396      -11.46933118537178        9.01513003059282
H           11.77456448815294       -8.36740245457484       10.34460119741060
H           13.82917438358188       -7.78938279979156       11.24616239975934
H           14.59233098205726       -9.08088023673534       10.31570461380629
H           11.73483357056964      -10.13895821241055       12.15813761194513
H           11.68195998177056      -11.08394032766022       14.33309601092301
H           13.41962236006687      -10.81815858443788       14.48702519743908
H           12.68822396406714      -12.10516759175891       11.30286056448641
H           12.63286204962554      -14.38378394985133       10.59400747613094
H           12.91183425949112      -14.88668964269616       12.26671673998113
H           14.56974912378301      -12.22954345887198       10.39230798104466
H           16.86390305148240      -11.83469400514689       10.22499474681198
H           17.02251469913646      -13.58777208456219       10.04617346857162
H           15.90634816464438      -11.53354278556863       12.90716165033268
H           16.62671361693460      -11.62010156075783       15.08339806395766
H           18.20582317772310      -11.99222177334301       14.38058353123985
H           15.08363231007373      -13.99950113066495       14.45088841520236
H           14.86719760970889      -16.20871360994447       15.05884732120934
H           15.98081679176213      -15.78864810948305       16.36871538367318
H           16.56127701316197      -15.88427401879818       12.74774167473277
H           18.24286743402684      -16.97706519114208       11.59613682116994
H           18.01320027447717      -18.28910782766905       12.76305471836541
H           19.24942491850932      -14.84869980828770       13.12834154689363
H           21.22218966013347      -14.12592911695812       14.10216651148315
H           21.93319733228552      -15.65541456203347       13.57470715766969
H           19.05506066107602      -15.91690900266131       15.65106900678128
H           18.97547313240568      -16.15643967867655       18.00414378700862
H           20.73173079470341      -15.98310565274540       18.08370727030236
H           19.53775307934851      -18.19773575582465       15.56371357393295
H           19.40771397604664      -20.56594117681134       15.62928769877038
H           19.70790168158985      -20.53090154747771       17.37398489290358
H           21.50849948594792      -18.67400421119980       14.85423674754789
H           23.80663413329900      -18.60895750080487       14.47001319380478
H           23.80770316562001      -20.33335684572895       14.87025936858700
H           23.14623632516278      -17.28514057942658       16.86203011920102
H           24.00791135852559      -16.73017027460687       18.93187271272107
H           25.48996932538132      -17.48865910762236       18.33165107293111
H           22.27833407375590      -19.17678389252221       18.99279063189866
H           21.94424808490569      -21.03711200577483       20.30111094709651
H           23.18453686021750      -20.34676553319763       21.35804213375175
H           23.34805679038973      -21.73994313579593       17.93897506807257
H           24.56640720573479      -23.56599888332383       17.20143221658879
H           24.47418123395241      -24.14375653425022       18.87283382400916
H           26.03066093671341      -21.00722775996522       17.99373411340744
H           28.43579254907014      -20.79764874084315       17.77386879867378
H           28.62375731958044      -22.33876497828770       18.62731945749369
H           26.40118853510739      -21.48285730006361       20.66028210538749
H           26.46210475826003      -19.30841621212829       21.80732711397029
H           28.16623952207929      -19.63117872607256       22.14671683322990
H           25.46353744554264      -21.91444198708115       22.41342721095112
