# Supplementary material for: The “Bubblepole” (BUPO) Method for Linear-Scaling Coulomb Matrix Construction with or without Density Fitting
Source: J Phys Chem A. 2025 Mar 3;129(10):2618–37. doi: 10.1021/acs.jpca.4c07415 (PMC11912483; doi:10.1021/acs.jpca.4c07415)
Supplement: Supplementary file 1 — jp4c07415_si_001.zip [file jp4c07415_si_001.zip › Structures/Glycine-Chains/Gly24.xyz]

171
 energy: -30.845943054018 gnorm: 0.000557489961 xtb: 6.6.1 (8d0f1dd)
N            1.47221781158133       -1.29194911583987        1.44711613345179
C            2.62355740914470       -0.40917145794671        1.51551228323315
C            3.22651617902501       -0.46272762932086        2.88285536555679
O            4.32937936413141       -0.94459133391489        3.03992467662216
N            2.45924349981052       -0.03661271247567        3.93991285030441
C            2.79298880837548       -0.48252805989423        5.27340410883658
C            2.65475393933303       -1.96760689653326        5.40831634128097
O            3.05748770414844       -2.51219846717164        6.41373508651023
N            2.08121623511461       -2.68521916280759        4.38584333324222
C            2.09028514668225       -4.13042849740795        4.42005282393529
C            3.37310165300777       -4.69902635036111        3.90018871693461
O            3.72878781396917       -5.80295253689723        4.25639096139125
N            4.11539148593185       -3.94379767692347        3.02175797799501
C            5.45876960676479       -4.35743221922709        2.69182182844659
C            6.39823655260603       -4.03390119990873        3.80836156266248
O            7.26830109381679       -4.82053571612354        4.11264660312201
N            6.21921708485532       -2.83950733361737        4.45728969436409
C            6.95642963318667       -2.53121095318984        5.66569200292758
C            6.75212456586478       -3.59258568916070        6.70324468372041
O            7.70089867462292       -4.02209881826000        7.32393207664077
N            5.47317612879308       -4.04652583560754        6.91151292860079
C            5.19664785159762       -5.05596348815592        7.90864409989397
C            5.78822300363434       -6.37718867052587        7.53203295071942
O            6.28936496823987       -7.06908009783625        8.39216156297835
N            5.73412307239575       -6.77435736804111        6.21830130020281
C            6.25179179859797       -8.06864859217454        5.82855895048279
C            7.73821639787859       -8.10333577064379        5.97937786724129
O            8.29764486956438       -9.12096079063182        6.32582966739540
N            8.41196477860383       -6.94408958134237        5.70226299204456
C            9.84879591837062       -6.85326770000969        5.84639050884835
C           10.24651595832610       -6.89273923859088        7.28716053052341
O           11.19460789658284       -7.56421584247795        7.63364555779452
N            9.50775289909955       -6.15554998794936        8.17659304505755
C            9.77273258676374       -6.21527096558590        9.59875545250884
C            9.64017886616002       -7.61861946203070       10.09876967088753
O           10.48210835563149       -8.09037821072038       10.83263744177859
N            8.55253917348927       -8.33704340637763        9.67659594431404
C            8.36454489736694       -9.72008554645722       10.06062893215064
C            9.53191301335054      -10.54967126669873        9.63216738787494
O           10.09555217569712      -11.26784130397732       10.42862171152462
N            9.94351366156086      -10.44321178404268        8.33102170850658
C           11.09355775030570      -11.17670629758013        7.84672958463128
C           12.35049655269154      -10.74109398132353        8.52923094598705
O           13.30936057817138      -11.48112856461282        8.56786985936139
N           12.37549072474068       -9.49235358050088        9.09191994900274
C           13.53906511434178       -9.00868909805492        9.79738336227452
C           13.56119909587008       -9.47690467847887       11.21672078972193
O           14.61743643864569       -9.56615445599379       11.80643744389158
N           12.36443815673459       -9.79254192054919       11.81237668767443
C           12.34888048051449      -10.42236329609898       13.11114551804195
C           12.75188693816657      -11.85627418412120       12.99656254279335
O           13.45228515094479      -12.36275421158649       13.84564918908934
N           12.30309879586609      -12.53955158790734       11.89717330652339
C           12.76967615711330      -13.87916707080063       11.60558676875902
C           14.25349436945470      -13.89025189260043       11.40786663481579
O           14.93134836031522      -14.73868125442813       11.94728785711731
N           14.79698166863130      -12.91129797569451       10.61377071288243
C           16.22580426684059      -12.82045248605781       10.40904782110949
C           16.94113617458402      -12.66339122148420       11.71318711584825
O           17.88939238381569      -13.37312729422035       11.96838091354351
N           16.48052673442553      -11.71782192440159       12.59206130786255
C           17.12150355157639      -11.51673188660292       13.87563907239082
C           17.10330257482291      -12.77063465346434       14.69188315610446
O           18.07224226773784      -13.08446462966636       15.34851935510603
N           15.96324479698126      -13.52950491951304       14.66383009295197
C           15.85836470335751      -14.74814217403448       15.43571697502243
C           16.64204268368725      -15.86122879907309       14.81776981106016
O           17.01627452916028      -16.78841359537798       15.50338989987271
N           16.90857155485438      -15.80124393370953       13.47341947782202
C           17.74439211003456      -16.80252527145347       12.85173058886576
C           19.17016000125906      -16.60131897407052       13.24762987211943
O           19.89155575651681      -17.55154375051987       13.46016837264045
N           19.58880892937768      -15.30248810696953       13.35719268235175
C           20.91158432111761      -14.97690804720015       13.84476536531108
C           21.06203787338714      -15.37490615271021       15.27967482968790
O           22.05380487698979      -15.96889270906618       15.64216083372397
N           20.04937213694108      -15.04388072202920       16.14129032877498
C           20.11347052158336      -15.40171784056689       17.54340280597597
C           20.17397592813214      -16.88596029995557       17.71804700577636
O           20.82107381393660      -17.36281215404317       18.62547052844142
N           19.48116972069093      -17.66835495745761       16.82703056335086
C           19.57787309629978      -19.10835673759592       16.88995517657368
C           20.94963010561978      -19.56815904218351       16.50270872309078
O           21.55011464160296      -20.34663107046321       17.21067360339835
N           21.49361243023265      -19.08531109198683       15.34053489291936
C           22.74273601245767      -19.61661903245506       14.82906691301533
C           23.88242923363176      -19.28236722255720       15.73423090423111
O           24.85472588046622      -20.00389596180128       15.80019713028034
N           23.77964081401660      -18.13510942933246       16.47322010428523
C           24.79437063929966      -17.78254861725610       17.43939055344602
C           24.27509466696405      -17.92690943619412       18.83228996076386
O           24.68141737814880      -17.20469482840196       19.71823072281700
N           23.33230948816509      -18.89998573380316       19.06624435994155
C           22.59676231474578      -18.87939690416596       20.30622291450600
C           22.20738699491624      -20.24256812606468       20.80445977526042
O           22.31248343493770      -20.43453002308522       21.99566431230417
O           21.74163873479973      -21.16234828797059       19.92907559955108
H            1.18029366084669       -1.43943735529372        0.48868901573158
H            0.67689568072404       -0.89084374995242        1.93265953051661
H            2.35582593684668        0.62131133361535        1.25460967902622
H            3.38226814827459       -0.73935738934598        0.79679409024482
H            1.47425783896802        0.19572872606785        3.79560207159343
H            2.17310326012010        0.02402340832705        6.01911805590535
H            3.83179611344097       -0.20303218173927        5.47038388797862
H            1.88344692131360       -2.24638406929906        3.46379813316265
H            1.24268015291487       -4.52987693916552        3.85580249585061
H            1.96336487496545       -4.43935267648618        5.46214084151615
H            3.98671856437783       -2.91718297063104        2.99452899165197
H            5.78740824793524       -3.88837269733023        1.75955388230294
H            5.44810052911214       -5.44064442174650        2.53677072602754
H            5.53649586446187       -2.15048852853785        4.10207046270440
H            6.66425491918928       -1.55346940237954        6.06021774534213
H            8.01948304713188       -2.48676150164045        5.41128270964472
H            4.65491234603997       -3.51477773964264        6.57776614223510
H            4.11811653135702       -5.15986866146992        8.06520872210977
H            5.63974427126855       -4.72809775753607        8.85399523039383
H            5.10992036699527       -6.30747517736086        5.54016845933741
H            5.97188407050020       -8.30420792792709        4.79683038320422
H            5.80798275489286       -8.82701659426868        6.48045606524534
H            7.91868496354623       -6.13403100336434        5.28996574628067
H           10.22704826721250       -5.94183320974382        5.37256154466545
H           10.29527090189346       -7.70949832540323        5.33154351511586
H            8.78383128976589       -5.49378739747091        7.85354972072374
H            9.09523148834418       -5.55241394382758       10.14621080647682
H           10.79613168311302       -5.86923789602955        9.77136811055489
H            7.80496909608730       -7.89335392721865        9.12059110364049
H            7.43937944279787      -10.11702438190929        9.63073419226286
H            8.27634652630170       -9.76308269275994       11.15026365380416
H            9.41586469971084       -9.87649257557563        7.64827357206388
H           11.19779709988166      -11.05279681584769        6.76414178246237
H           10.92852935648199      -12.23960331396579        8.04554949890456
H           11.51640812038152       -8.90249092052556        9.13582353596496
H           13.57148184155932       -7.91526514438721        9.75846428094312
H           14.42680066004855       -9.38477224718522        9.27992054726134
H           11.51135964747248       -9.94494359217873       11.23095407643349
H           11.36041110074843      -10.32903671046614       13.57141712323273
H           13.06757445895103       -9.89709600321198       13.74766056293798
H           11.61018357292060      -12.10746744366000       11.26407519555991
H           12.26440187748521      -14.28245516146509       10.72263083755145
H           12.52077427953495      -14.51801884301707       12.45830724954788
H           14.20743660826249      -12.33881130150149        9.98969767844164
H           16.46807493702228      -11.98562350950573        9.74366691750765
H           16.56207553645546      -13.74336530191636        9.92704041817653
H           15.74907263790277      -11.04132608037740       12.31874937075086
H           16.63547095726431      -10.70421839218024       14.42503329985662
H           18.16067723331138      -11.22538581420335       13.69608758662231
H           15.09869673513974      -13.17226494961693       14.22876237319684
H           14.80999065242063      -15.04614156668543       15.53932203865218
H           16.24774963783949      -14.55016332825368       16.43888957499174
H           16.75951064306616      -14.91623794334221       12.93998201424437
H           17.63332282607988      -16.77295975725369       11.76326739688565
H           17.40929165812013      -17.78470108079264       13.19906678693341
H           18.97612423075498      -14.53559829165622       13.03174578347099
H           21.11508580507653      -13.90827833584516       13.72358740156661
H           21.64020214713520      -15.52957296439070       13.24384807467077
H           19.28278677345083      -14.42255148522420       15.83946714888882
H           19.25751220825632      -14.99193985555500       18.08865771776626
H           21.02273734893050      -14.96105374598328       17.96461417180362
H           18.71869689576210      -17.27928169548644       16.24880411298040
H           18.82645223559037      -19.57460108484689       16.24435238432013
H           19.37414755454767      -19.41754408095767       17.91996630556158
H           20.94780653595566      -18.47104499556709       14.71561404529085
H           22.94024581048044      -19.23933117152421       13.82052893078357
H           22.64941651825356      -20.70588696468392       14.76894877233352
H           23.02197151791163      -17.45258444343263       16.29587954333063
H           25.13221681660604      -16.75514632821614       17.26967848569790
H           25.65134450876710      -18.44894885268848       17.29208994129937
H           22.82146057815777      -19.32378009628353       18.27100881672796
H           21.71140857426112      -18.24554497634472       20.18631478580542
H           23.24343057220728      -18.40412497287249       21.05240836558644
H           21.70229188423711      -20.84710197344245       18.99408088043454
