# Supplementary material for: The “Bubblepole” (BUPO) Method for Linear-Scaling Coulomb Matrix Construction with or without Density Fitting
Source: J Phys Chem A. 2025 Mar 3;129(10):2618–37. doi: 10.1021/acs.jpca.4c07415 (PMC11912483; doi:10.1021/acs.jpca.4c07415)
Supplement: Supplementary file 1 — jp4c07415_si_001.zip [file jp4c07415_si_001.zip › Structures/Glycine-Chains/Gly30.xyz]

213
 energy: -38.486526626573 gnorm: 0.000976715291 xtb: 6.6.1 (8d0f1dd)
N            2.22769976207384       -1.65877492966414        0.65681980277683
C            3.47080915041177       -0.92222529485587        0.50732945107926
C            4.13595268941907       -0.76844846242368        1.83797628749040
O            5.18695154296004       -1.33418113121556        2.05850960303904
N            3.47675279720904       -0.05153747353049        2.80724845275956
C            3.82891425785784       -0.25964537254201        4.19341247127573
C            3.54112639505428       -1.66335837340174        4.62879147402879
O            3.94477051458164       -2.04578040743369        5.70611884662943
N            2.83096508714645       -2.49291337847369        3.79382983138006
C            2.68205866245963       -3.89340759963643        4.11802349348107
C            3.85422497984933       -4.70606647919661        3.66612830509765
O            4.09449082799968       -5.76386589275962        4.20929632588285
N            4.62983119345633       -4.22602897482105        2.63630299782628
C            5.89155350477438       -4.86358463359910        2.34131649913027
C            6.93029642646960       -4.45651172193854        3.33560465509363
O            7.73607936254145       -5.26803749050161        3.73619252865048
N            6.91347500671126       -3.15454130789879        3.76471708080213
C            7.75433773193132       -2.72105976075049        4.86172256917805
C            7.48809674744016       -3.53228600884607        6.09291859913176
O            8.41460055145645       -3.96644798627544        6.74339451743845
N            6.17921212697564       -3.75785550103231        6.43988687694503
C            5.84399732979668       -4.52602781975000        7.61823943549342
C            6.25269448279430       -5.95766868089908        7.47310408819689
O            6.72793027550890       -6.53992958465305        8.42433512040367
N            6.06569522483835       -6.57338547130590        6.25997480559454
C            6.42409571381595       -7.96350494597785        6.07947096957466
C            7.90324028397101       -8.15035227093086        6.19247401094330
O            8.35058423105287       -9.15255723167502        6.70581136990271
N            8.70364765632394       -7.15812154427613        5.69117524729363
C           10.14587454504434       -7.23928368579306        5.78191595614455
C           10.60245710906828       -7.07602546529743        7.19613779713019
O           11.48038985533542       -7.78723555743682        7.63581389106812
N            9.99595376898978       -6.10925147636644        7.95575714503211
C           10.32116373122445       -5.94871411970194        9.35747987792567
C           10.05390177384014       -7.21441032428811       10.10869887317641
O           10.85884794057794       -7.63064859425716       10.91458725292619
N            8.88496844234299       -7.87452897717371        9.83183116426960
C            8.52228171482943       -9.09224531654942       10.52799080420228
C            9.47349711689576      -10.19752378229833       10.20032442810735
O            9.96838282581849      -10.86053964761550       11.08636079983847
N            9.77761103491665      -10.41096049005640        8.88211027249036
C           10.80484586645501      -11.35550475329292        8.49803698252089
C           12.13659061569164      -10.95945883708409        9.05008533006277
O           13.01030219654395      -11.78597587400102        9.19682961001524
N           12.32223790352496       -9.64652053784572        9.39196700570537
C           13.56195115322073       -9.18369590756726        9.97018892961362
C           13.72612552416885       -9.66799324471194       11.37356202390992
O           14.83553779448627       -9.77758475373623       11.85002648443351
N           12.59645951069075       -9.97844471169089       12.08908188913944
C           12.70652217592029      -10.59819408783479       13.38713402999901
C           12.94080210818055      -12.07176584391904       13.28478402283602
O           13.39210637129146      -12.67262120841513       14.23689267541453
N           12.63605178001908      -12.70911049671206       12.10368137038609
C           13.04747223294365      -14.07993299916313       11.90880851363815
C           14.51490229095531      -14.15701822445399       11.63061578369390
O           15.18659070850141      -15.01714315387246       12.15730407657318
N           15.04307436724975      -13.22025041796298       10.77999326114639
C           16.47301429105887      -13.10923035853346       10.58183832311420
C           17.17368967936329      -12.84359415426572       11.87865054362870
O           18.19424360405177      -13.44089583200289       12.14513601366702
N           16.62073326101195      -11.91789842427551       12.72833994793931
C           17.24322275588629      -11.60711843375391       13.99730147902211
C           17.23747646918427      -12.79123104509689       14.91234316046650
O           18.21919703048502      -13.03547546892074       15.58046894036278
N           16.10535871027394      -13.56526188259870       14.96683828827415
C           16.04726599161874      -14.73228675635000       15.81977745100694
C           17.02565744959668      -15.77309321818670       15.37503831534223
O           17.67099101582738      -16.38579044333440       16.19697303687886
N           17.15386271163607      -16.00104400448410       14.03056285838419
C           18.10297647290373      -16.96966943109139       13.52343140199243
C           19.50318217016611      -16.57460137707192       13.87058999492784
O           20.29282104457156      -17.40976957136107       14.25839376773261
N           19.83363534854814      -15.25141072924838       13.73170155372121
C           21.15127261047413      -14.76623983664497       14.08132048329379
C           21.43864822615247      -14.98434468507308       15.53291267149352
O           22.51509625850816      -15.42249116039323       15.87697973023263
N           20.45473995887646      -14.68322772630925       16.43831161520695
C           20.65859405330636      -14.91000501138314       17.85570207682412
C           20.86567674865296      -16.36798383549212       18.11105369114976
O           21.59400153806254      -16.75209266909499       19.00005452483005
N           20.19879219377460      -17.22507157579631       17.27495224277146
C           20.30891590082330      -18.66099995454439       17.40820802347293
C           21.70925169076365      -19.13192546215945       17.18126421556726
O           22.05540669303407      -20.21711617056768       17.59537915708591
N           22.57862392098565      -18.31108375220067       16.51067024040624
C           23.96013611854220      -18.69091796471893       16.32249129602930
C           24.70106226178855      -18.75906469237372       17.61895004363974
O           25.70836745716594      -19.42808736198115       17.70183731130855
N           24.21547831468774      -18.05079983631430       18.68788950131107
C           24.82841710910857      -18.16856126727956       19.99028058000053
C           24.33558044689247      -19.36528834454123       20.74044211406961
O           24.99694676874290      -19.81319974032262       21.65310479681897
N           23.13618226146948      -19.93029275566546       20.37235708552866
C           22.75082435618329      -21.20167280954060       20.94022910333983
C           23.54811972389492      -22.30855798618623       20.32915620847866
O           23.93156385735557      -23.23156840620352       21.01444923059608
N           23.81899028153659      -22.20818999641782       18.98887495880009
C           24.73399951121370      -23.12145476097173       18.33716552093636
C           26.10265759517532      -23.03145045300148       18.94003053222559
O           26.68418257035422      -24.04406268306860       19.26385956734138
N           26.65428982614522      -21.78705294638437       19.10815947464733
C           27.97984498370878      -21.62836261121820       19.67029109026480
C           28.04508102632230      -22.15655038841714       21.06829774952354
O           29.06246341151922      -22.68221716605243       21.46641651669152
N           26.93418022913838      -22.02572865450267       21.86610420462200
C           26.91550345262194      -22.60341659972206       23.19045252786849
C           26.94842368696696      -24.09910197001099       23.11981746989572
O           27.74573805307039      -24.72172491765524       23.78637274839254
N           26.06069232160108      -24.72886932550657       22.28660910912678
C           25.93837002741032      -26.17407160234806       22.28536614265268
C           27.18398888305902      -26.81823219761469       21.77273015182263
O           27.51078173254393      -27.92455457284162       22.14622559625440
N           27.92771684391336      -26.10870972428678       20.86928321523362
C           29.18965695367365      -26.61965122962384       20.38554427640574
C           30.33112939837294      -25.84182233449717       20.95365286498886
O           31.35437864367074      -25.70026834584559       20.31764588636105
N           30.17782945385066      -25.30197276603542       22.20918589156549
C           31.11663609013765      -24.30442516583614       22.65899320192643
C           31.35706934599543      -24.32013306464198       24.14239832161724
O           32.50180898275251      -24.16882324662481       24.50778269442495
O           30.30929535334602      -24.46953032084010       24.98444001144288
H            1.87274680966442       -1.96475765051973       -0.24098389837290
H            1.50663965991916       -1.07610314358337        1.06891046294609
H            3.30373567056196        0.05818537235374        0.04643704485715
H            4.14991155912997       -1.47797554661557       -0.14935325361017
H            2.51647161875056        0.26029955619669        2.64706593527485
H            3.30466955942849        0.45130561066232        4.83889089642055
H            4.90022975491938       -0.06715617078913        4.29980776472745
H            2.63375150245813       -2.22594891026836        2.80808035411724
H            1.75831067884579       -4.28811969725407        3.68529962797101
H            2.59361886163843       -3.97535920785795        5.20566906120575
H            4.61927293260648       -3.21540894069978        2.41413423045080
H            6.21413975458731       -4.62554545815426        1.32331594855465
H            5.74340448672859       -5.94611829316807        2.40174526729411
H            6.29135603195121       -2.46529910699917        3.31127674835723
H            7.60540075679287       -1.65704119179360        5.06827200783827
H            8.79763356373818       -2.86307274581088        4.56472776446238
H            5.41289302449245       -3.19763282502117        6.03620762621614
H            4.77195511292163       -4.46154314294920        7.83017329784374
H            6.37795286336802       -4.09123333481717        8.46868008446558
H            5.46325267029663       -6.16007298509671        5.52998457984536
H            6.07209631061350       -8.33158064955171        5.11044116657288
H            5.93037270233911       -8.54857899001776        6.86117022144043
H            8.30478116494504       -6.39211268378489        5.12577731803658
H           10.61563076340550       -6.48582208368333        5.14170065985845
H           10.45296648026326       -8.22579427160901        5.42145683921771
H            9.33725083624536       -5.43417399531427        7.53498714742104
H            9.75194757339091       -5.12180884423784        9.79373196753402
H           11.38453654431630       -5.70395769158954        9.43650450041178
H            8.16311713276304       -7.44038978847620        9.23548271039886
H            7.49825088300847       -9.38905928455510       10.27998531062564
H            8.56490133171946       -8.89440220150988       11.60345935473035
H            9.33397651166482       -9.85933204583864        8.13165455058120
H           10.86127154068645      -11.43987477565850        7.40820640313289
H           10.52916687124260      -12.33653888679672        8.89581477349661
H           11.53319223300457       -8.96487155387402        9.36432973949047
H           13.60298503884548       -8.08992922290152        9.94148852909344
H           14.38448052880780       -9.56462794486573        9.35777768368128
H           11.68601682124467      -10.12530678161909       11.61500100539300
H           11.80522173479422      -10.39913754055647       13.97541049768207
H           13.54919282274570      -10.13557082949851       13.90966417058617
H           12.57042718654077      -12.16831036949027       11.22325484778926
H           12.47292794196269      -14.54114768825485       11.09961894260582
H           12.82934399531518      -14.62861336243042       12.83033331885344
H           14.42150211610139      -12.60156687561489       10.23602415828508
H           16.70398907174083      -12.32101518809394        9.85872016835239
H           16.83320852326631      -14.05760856553278       10.17229277476141
H           15.90009272455584      -11.25553096461027       12.40051020787473
H           16.74290319607199      -10.75967980070122       14.47661830391003
H           18.28017967469242      -11.31610316887219       13.80374944151774
H           15.21006535528818      -13.24696507796795       14.56239349980745
H           15.03505148869430      -15.14921522567942       15.83516804167447
H           16.29806826452587      -14.42209467594624       16.83872811900041
H           16.52391619630584      -15.54522809972078       13.35212691465736
H           17.99911798464352      -17.08082736974321       12.43940927480187
H           17.88126383660184      -17.93721336770660       13.98360155838025
H           19.18554581531928      -14.58570122724490       13.28110371981882
H           21.25056062641998      -13.70504149038274       13.83172323133057
H           21.88482888489572      -15.32191241734268       13.48893621859562
H           19.59033739299746      -14.20385691538040       16.13923954960549
H           19.80793397975698      -14.53875586131021       18.43577737841097
H           21.55155765044911      -14.35984304949859       18.16752267933219
H           19.41321822998329      -16.87221834516479       16.70212270184671
H           19.63953390843617      -19.15716523810695       16.69765506375762
H           19.99288057218821      -18.93886944036382       18.41798978005465
H           22.34469098380100      -17.32244251540443       16.29950716660116
H           24.45768665469889      -17.99302196533536       15.64111547326405
H           23.97469702843620      -19.67810099318372       15.85111777459704
H           23.27699786342006      -17.60880445269921       18.66635001141200
H           24.65038211826506      -17.25946684435835       20.57327623164743
H           25.90922964872543      -18.25800411341817       19.84442798342748
H           22.76830817023287      -19.77678063586971       19.41702641571180
H           21.67848880666487      -21.37435132762254       20.80700869273577
H           22.95504197647909      -21.16481321014471       22.01482209182642
H           23.34747618962448      -21.48666076282096       18.41906700530602
H           24.77885307494620      -22.92253172444718       17.26192279444011
H           24.35295227072917      -24.13781665744838       18.47557590259649
H           26.23241347446712      -20.95189739931714       18.67340438350132
H           28.28662049496025      -20.57777952713614       19.65067171416943
H           28.68170290711674      -22.19364075402742       19.04870438592956
H           26.19318944506572      -21.33787624283491       21.65340536866557
H           26.03099640583896      -22.27115155151036       23.74387601636461
H           27.80085454928217      -22.25018956314376       23.72842239050216
H           25.35449390579725      -24.18911784438092       21.76190142261747
H           25.07753008352756      -26.48968177884971       21.68706801486829
H           25.77091735275119      -26.50188042902303       23.31655791852520
H           27.55862475329272      -25.24118970083212       20.44153668873641
H           29.21637001848951      -26.57920190649661       19.29186102375140
H           29.27016579352804      -27.66981362793169       20.68697286497851
H           29.23017467206440      -25.21133417289770       22.61781282938325
H           30.77130525897142      -23.31675815607097       22.33433303335722
H           32.06465778530459      -24.50631127903073       22.14765586552234
H           29.43717888761639      -24.56736980202469       24.53186582763984
