# Supplementary material for: The “Bubblepole” (BUPO) Method for Linear-Scaling Coulomb Matrix Construction with or without Density Fitting
Source: J Phys Chem A. 2025 Mar 3;129(10):2618–37. doi: 10.1021/acs.jpca.4c07415 (PMC11912483; doi:10.1021/acs.jpca.4c07415)
Supplement: Supplementary file 1 — jp4c07415_si_001.zip [file jp4c07415_si_001.zip › Structures/Glycine-Chains/Gly18.xyz]

129
 energy: -23.199325480246 gnorm: 0.000491076574 xtb: 6.6.1 (8d0f1dd)
N            0.83565558793738       -1.48698733188027        1.10375470977590
C            1.99051186937991       -0.61221745856802        1.00038992878423
C            2.68219416037727       -0.52439028100019        2.32323784129761
O            3.78903369648478       -1.00300618190126        2.46102344513606
N            1.98978101067308        0.02571925732981        3.37466383293526
C            2.40858513061877       -0.27588076324158        4.72460085966868
C            2.27877281560147       -1.73669349343751        5.02853493066192
O            2.73776338694568       -2.17026949627431        6.06338985883946
N            1.64951748995607       -2.55864244893697        4.12433016383570
C            1.65939891461803       -3.99156389629877        4.31505438699191
C            2.90177162713952       -4.62535973310867        3.77256602876030
O            3.27550993212280       -5.69012340647590        4.21809779972896
N            3.58760208366409       -3.97614892250645        2.77224221273085
C            4.90220237596461       -4.44176602467129        2.39686707728109
C            5.91566513251133       -4.01258111039979        3.40751912336551
O            6.82401572914501       -4.75527662190706        3.71049468952757
N            5.75338061629335       -2.76990691783227        3.96321088902289
C            6.56071883198440       -2.34415635152552        5.08795699787807
C            6.41407270358006       -3.28935594362062        6.24141678674873
O            7.39788402909497       -3.66405904203789        6.84236767363023
N            5.14823446326445       -3.70258962518374        6.57706347744702
C            4.92961569440542       -4.60479374556685        7.68654179617502
C            5.50774758397863       -5.95730824617395        7.41339326713359
O            6.06182523402108       -6.55975155873819        8.30761402917066
N            5.38262426137820       -6.47703013684767        6.14873962124379
C            5.93421510229179       -7.77624388486047        5.82765254455498
C            7.42670587006214       -7.76870446405525        5.93622496142521
O            8.00495221365506       -8.72269149299916        6.40958948631650
N            8.09165157805799       -6.66060118001151        5.48068045938320
C            9.53123117773760       -6.55310578481711        5.58691595026367
C            9.95720382045968       -6.47923369262466        7.01855876434767
O           10.92605254656631       -7.10248003225105        7.39635193670176
N            9.21579888958533       -5.69359310606048        7.86259426230690
C            9.51270541951348       -5.62766765805886        9.27751794512014
C            9.44808377829002       -6.98941093836460        9.89366093335097
O           10.34254198295366       -7.37496777427677       10.61408134201503
N            8.36112707681020       -7.76656182443848        9.59499820925695
C            8.22587205192689       -9.10840119142069       10.12344468129157
C            9.36682708828184       -9.97264988926648        9.68984660679035
O            9.88244818731089      -10.74064875855399       10.47249057894497
N            9.79148673096279       -9.85434675254728        8.39298330366401
C           10.88732307033872      -10.65419753870977        7.89126035828256
C           12.20303808728819      -10.18482980737140        8.42458152759319
O           13.14851061211882      -10.94329680560222        8.45038898601420
N           12.30366905257229       -8.88956636893441        8.86534082127445
C           13.52869339432895       -8.41645027648718        9.46750926395528
C           13.67511563374367       -8.97399163321639       10.84496121593233
O           14.76110570884569       -9.31766172820351       11.25859836191796
N           12.52595908801540       -9.07366872176907       11.58285729405072
C           12.51954943681785       -9.71499474030588       12.88017165617279
C           12.83766700939669      -11.17230086571878       12.75404131100213
O           13.63718707445476      -11.68450075171665       13.50653463942244
N           12.19688141211152      -11.87927861141210       11.77082846635326
C           12.45766919132707      -13.28995891356297       11.56932793595256
C           13.89168824825060      -13.52846995902092       11.21789683047654
O           14.45300603141581      -14.52864745257998       11.61050575574268
N           14.53223522372777      -12.58817405996428       10.44832415777570
C           15.93943689625182      -12.72403283784982       10.15150438652799
C           16.76513406694917      -12.53868713035602       11.38714300724015
O           17.61660512830655      -13.35085460138411       11.67556400124793
N           16.52778985090034      -11.43758447571728       12.16864753639165
C           17.40092374503107      -11.11556741028455       13.28121497979571
C           17.30556665368792      -12.14553542917630       14.35807468851225
O           18.24920379522322      -12.37257413559523       15.08497958258641
N           16.11632976491883      -12.81008928064295       14.48707355058762
C           15.96828331292416      -13.88371216127792       15.44248093807269
C           15.86785038875723      -15.20265547652564       14.74879535460258
O           15.20922053840320      -16.10084211547535       15.22953134466724
N           16.54448757989547      -15.35486063983891       13.56166617600283
C           16.24018399953576      -16.48783341422066       12.72328191389223
C           17.41208336015420      -16.98914572137125       11.92714093689114
O           17.53377137632777      -18.19119575796492       11.84249827752060
O           18.24131700900215      -16.10216354372310       11.33153575455036
H            0.48095311508509       -1.73558146660877        0.18833771638672
H            0.07467474736059       -1.02913312025476        1.59417718518703
H            1.70760485111886        0.38659668863014        0.64832755818485
H            2.69934783919793       -1.02436023664430        0.27307343773748
H            0.99946945918395        0.25675229825550        3.26994944283442
H            1.83855245758180        0.31295915981463        5.44941023115005
H            3.45810898450248        0.01561692814267        4.82295936520665
H            1.38854635045860       -2.21991179937280        3.17623441305811
H            0.77377582335454       -4.44248387777252        3.85816879756459
H            1.60500618383433       -4.18419885839197        5.39094335143039
H            3.45621791285122       -2.95844803193627        2.63838527346942
H            5.16930295635236       -4.07827792384804        1.40003206493902
H            4.87409725417386       -5.53508577656867        2.35973549900864
H            5.03784818473541       -2.12406534962821        3.58913784808394
H            6.29587852901230       -1.32756265843734        5.39358867531022
H            7.60714622558180       -2.33704085167569        4.76869193864653
H            4.31511072315105       -3.19277037048986        6.24585861986579
H            3.86133058725654       -4.69251610323658        7.90901534589064
H            5.42006571176459       -4.18252227382351        8.56886823432130
H            4.72331574539178       -6.07421746840898        5.46292474588811
H            5.63232795476865       -8.08622480179605        4.82212662582624
H            5.53025964199758       -8.50329633013632        6.53859474352003
H            7.59485307118492       -5.91537570828682        4.96801826961209
H            9.89472883851486       -5.67860585162704        5.03790993402944
H            9.97304547651666       -7.44407507579595        5.13046247903518
H            8.47973135729934       -5.06747442829775        7.49899534976930
H            8.81999290355866       -4.94926923485378        9.78556463273150
H           10.52451013859053       -5.22900986942504        9.39676668974535
H            7.57880861925842       -7.38657738610053        9.03908717890387
H            7.27610613605538       -9.55220301294735        9.80857202092422
H            8.22194154346438       -9.04598094612663       11.21569627012870
H            9.23787082535544       -9.32315287436815        7.70274833346712
H           10.90441627187915      -10.63590701632022        6.79681191371580
H           10.72377642761720      -11.69000678764348        8.20336042681518
H           11.44901617510480       -8.31129739206517        9.02406590143318
H           13.54948901047503       -7.32226134703372        9.48442090971241
H           14.36325419081247       -8.76064967543624        8.84892153817119
H           11.65495339625824       -8.63425163121562       11.24014660532023
H           11.55178631128939       -9.57871639761258       13.37297116193117
H           13.28423413067635       -9.23627846375883       13.49938507052987
H           11.43011491252656      -11.45110270226035       11.22922590609533
H           11.80549488346806      -13.69803188085937       10.79080560057660
H           12.23302947711304      -13.81322346725289       12.50425447503297
H           14.00287248665498      -11.90865325132619        9.87796957575290
H           16.24311352627710      -12.00597223789890        9.38268432721316
H           16.10767800263648      -13.73070824944873        9.75606864401248
H           15.83720012551102      -10.72527921412215       11.88333022331422
H           17.16504162012573      -10.12577808745962       13.68515217034247
H           18.43031946177775      -11.09092787377952       12.90890323471779
H           15.27574494538966      -12.50729754593402       13.96482581269460
H           15.07973492498822      -13.71628633461705       16.05969976315204
H           16.84352253684439      -13.87655215140127       16.10134751378911
H           16.88108065536816      -14.51961846486302       13.04972239426656
H           15.40742671893861      -16.22831962410586       12.06065809005644
H           15.89694820607783      -17.29054454203749       13.38566160024279
H           17.99967783727324      -15.15699877796629       11.48406046446425
