# Supplementary material for: The “Bubblepole” (BUPO) Method for Linear-Scaling Coulomb Matrix Construction with or without Density Fitting
Source: J Phys Chem A. 2025 Mar 3;129(10):2618–37. doi: 10.1021/acs.jpca.4c07415 (PMC11912483; doi:10.1021/acs.jpca.4c07415)
Supplement: Supplementary file 1 — jp4c07415_si_001.zip [file jp4c07415_si_001.zip › Structures/Glycine-Chains/Gly100.xyz]

703
# ORCA position Step 201, E_Pot=-127.43382179 Hartree
 N      0.7779333420     -1.1518287904      1.1171603786
 C      2.0590273427     -0.4914773008      0.9376624179
 C      2.8478330020     -0.5494146205      2.2073754028
 O      3.8014636336     -1.2915188842      2.3014500363
 N      2.3986847429      0.1926675124      3.2671134804
 C      2.8988218234     -0.0551105426      4.6039166276
 C      2.5819610158     -1.4446512773      5.0835685205
 O      3.0439206559     -1.8160861853      6.1438317854
 N      1.7768832023     -2.2605999814      4.3198065449
 C      1.6000316558     -3.6509240987      4.6924519170
 C      2.6799489756     -4.5336515749      4.1568615522
 O      3.0123822415     -5.5247506690      4.7807617809
 N      3.2791372645     -4.1828650629      2.9667160223
 C      4.4833456154     -4.8716564046      2.5451373683
 C      5.6383010159     -4.4341915567      3.3850923244
 O      6.5291915005     -5.2258810154      3.6128738562
 N      5.6256693578     -3.1470765469      3.8651484789
 C      6.6606543922     -2.6961822552      4.7783760257
 C      6.5754915721     -3.4062129929      6.0922085177
 O      7.5903805104     -3.8591707094      6.5773426580
 N      5.3505720869     -3.5112838188      6.6973871445
 C      5.2054919567     -4.2145208711      7.9459617315
 C      5.6038677140     -5.6540153225      7.8078104550
 O      6.2095656445     -6.2013726807      8.7058929587
 N      5.2658783606     -6.3056295976      6.6474340383
 C      5.6218372750     -7.6916472063      6.4543432003
 C      7.1009254295     -7.8709799294      6.3087253410
 O      7.6471242150     -8.8115385480      6.8434217401
 N      7.8060509316     -6.9495077243      5.5753249776
 C      9.2527101264     -7.0060510009      5.4963251727
 C      9.8451230480     -6.8717017250      6.8614643310
 O     10.8094034658     -7.5270820473      7.1922629708
 N      9.2379706253     -5.9848176623      7.7120128362
 C      9.7035458625     -5.7959226244      9.0715854656
 C      9.7012918868     -7.0693565521      9.8558741182
 O     10.4118529588     -7.1972343816     10.8318207817
 N      8.8562668752     -8.0707303691      9.4515288974
 C      8.8257240835     -9.3224153098     10.1674141801
 C      9.9051651854    -10.2582157329      9.7108885642
 O     10.3238823147    -11.1128898550     10.4619116114
 N     10.3800361833    -10.0914940346      8.4270947503
 C     11.4838619879    -10.8815617196      7.9490351286
 C     12.7436192981    -10.5240788197      8.6671358114
 O     13.6118690972    -11.3593649228      8.7993734758
 N     12.8742623960     -9.2458007676      9.1475464994
 C     14.0534614553     -8.8588398725      9.8976267614
 C     14.0555729280     -9.4912665642     11.2528961988
 O     15.0979246085     -9.8732714496     11.7424414908
 N     12.8480237456     -9.6135233513     11.8895494549
 C     12.7373861412    -10.3470090124     13.1388477482
 C     13.0821282791    -11.7947680097     12.9538483658
 O     13.8041673126    -12.3590885399     13.7506604783
 N     12.5518875423    -12.4254714505     11.8583150885
 C     12.9084440295    -13.7903751726     11.5241995033
 C     14.3939203115    -13.9448503199     11.4189222508
 O     14.9546151573    -14.8588913756     11.9875674037
 N     15.0633539641    -13.0168146669     10.6646647627
 C     16.5037391670    -13.0454902023     10.5345037125
 C     17.1595098587    -13.0331648062     11.8795332625
 O     18.0217369692    -13.8454592123     12.1418856241
 N     16.7363571866    -12.0762867662     12.7654084205
 C     17.3195751251    -11.9467559580     14.0855169150
 C     17.3461547867    -13.2670280667     14.7881533871
 O     18.3295176917    -13.6225116086     15.4036686580
 N     16.2087449856    -14.0239572318     14.6876227097
 C     16.0718967322    -15.2732652437     15.4109178506
 C     17.1740365547    -16.2292638832     15.0747094476
 O     17.6210510148    -16.9874060728     15.9105877309
 N     17.6280324479    -16.2140913130     13.7846660205
 C     18.6282544686    -17.1644858276     13.3329696796
 C     19.9479244144    -16.9569090126     14.0125121634
 O     20.6768202581    -17.8949454089     14.2734396389
 N     20.2863079679    -15.6603746144     14.3003490426
 C     21.5517149364    -15.3569889037     14.9413171703
 C     21.6559393706    -15.9850388825     16.2960184173
 O     22.7209944619    -16.3995941432     16.7064578312
 N     20.5007190584    -16.0422095337     17.0288385900
 C     20.4873022280    -16.6154928891     18.3624601034
 C     20.8634920990    -18.0626079973     18.3243102759
 O     21.5818175557    -18.5486492451     19.1741118007
 N     20.3366736542    -18.7797225857     17.2842956970
 C     20.6642330467    -20.1817708036     17.0973674741
 C     22.1432483508    -20.3759811602     16.9475502955
 O     22.7255320735    -21.2657105748     17.5377699096
 N     22.7844493693    -19.4966163654     16.1151809451
 C     24.2289618423    -19.5563165613     15.9596028671
 C     24.9400814893    -19.4667028423     17.2798632082
 O     25.8635201947    -20.2143104914     17.5331278635
 N     24.5028529909    -18.5117906903     18.1611279996
 C     25.1152849615    -18.3730040422     19.4717110182
 C     25.0780934829    -19.6599030551     20.2446658819
 O     26.0455237205    -20.0224863788     20.8836958838
 N     23.9140566050    -20.3833122351     20.1975722621
 C     23.7888202932    -21.6309857155     20.9314352162
 C     24.8425272382    -22.6182797841     20.5246124679
 O     25.3856998688    -23.3216579370     21.3529079094
 N     25.1393885074    -22.6843807681     19.1882547309
 C     26.1225131275    -23.6419938965     18.6990238924
 C     27.4674387615    -23.4232449444     19.3277278447
 O     28.1750446014    -24.3593152849     19.6429234725
 N     27.8428500022    -22.1190895073     19.5074008913
 C     29.1388976272    -21.7873175033     20.0787075032
 C     29.2877111384    -22.3609173956     21.4558747442
 O     30.3404494466    -22.8380480506     21.8308026243
 N     28.1754118894    -22.3015742049     22.2516540585
 C     28.2045702448    -22.8129874664     23.6119781309
 C     28.5576755114    -24.2696925211     23.6361874864
 O     29.3001959044    -24.7232394759     24.4842376847
 N     27.9885518229    -25.0419229878     22.6592154037
 C     28.2521226085    -26.4695668276     22.5917133881
 C     29.7174047812    -26.7438806480     22.4343120985
 O     30.2526352013    -27.6567294550     23.0312036935
 N     30.3972672804    -25.9163551893     21.5808880371
 C     31.8199469249    -26.1007664971     21.3454907187
 C     32.6002160821    -25.9962568016     22.6214917878
 O     33.5305709458    -26.7432251134     22.8506866755
 N     32.2065443976    -25.0140461961     23.4909336718
 C     32.9065571379    -24.8154981609     24.7501698279
 C     32.8709562814    -26.0543979049     25.5943217791
 O     33.8429518873    -26.4085508345     26.2315041255
 N     31.6867038701    -26.7420050170     25.6058569720
 C     31.5363214199    -27.9461691750     26.4074167638
 C     32.5323965743    -28.9933044482     26.0075207534
 O     33.0880699667    -29.6835044922     26.8389013848
 N     32.7617984705    -29.1226957084     24.6637570871
 C     33.6932355760    -30.1205365427     24.1627047963
 C     35.0683721547    -29.9079779855     24.7211506762
 O     35.7620245708    -30.8461515926     25.0601754008
 N     35.4849820903    -28.6067912000     24.8124612716
 C     36.8076024704    -28.2850475278     25.3232433759
 C     36.9884871513    -28.7969353031     26.7206699997
 O     38.0379656944    -29.2947392246     27.0769517851
 N     35.9118765814    -28.6589134705     27.5554667585
 C     35.9815571352    -29.1077234588     28.9366041318
 C     36.2889974600    -30.5728836297     29.0165746429
 O     37.0508124282    -31.0095431721     29.8561993243
 N     35.6569850598    -31.3717877791     28.1013982473
 C     35.8720796816    -32.8098949573     28.0985731264
 C     37.3205478661    -33.1430919066     27.9008745356
 O     37.8469099064    -34.0460930414     28.5202081188
 N     37.9952432151    -32.3808979058     26.9847874089
 C     39.3998480458    -32.6306928244     26.7028367786
 C     40.2357854002    -32.4956612316     27.9403779321
 O     41.1505791107    -33.2623133383     28.1674521816
 N     39.9100887936    -31.4621247473     28.7776338560
 C     40.6683363303    -31.2272222355     29.9960887324
 C     40.6275513980    -32.4224701115     30.9007568119
 O     41.6121956101    -32.7796707895     31.5166079167
 N     39.4228958932    -33.0672557160     30.9911928884
 C     39.2644348703    -34.2262045664     31.8549217970
 C     40.2078461400    -35.3252298462     31.4669059231
 O     40.7755682679    -35.9943866899     32.3074071198
 N     40.3756344492    -35.5254499949     30.1227428920
 C     41.2536125768    -36.5756408808     29.6327644439
 C     42.6566970344    -36.3830208274     30.1249615213
 O     43.3329951943    -37.3264952429     30.4839782970
 N     43.1184493661    -35.0939250467     30.1333497651
 C     44.4695678891    -34.7928081099     30.5779503799
 C     44.6895093084    -35.2438192949     31.9907962212
 O     45.7349523966    -35.7621274172     32.3293614366
 N     43.6536451055    -35.0272109311     32.8598991380
 C     43.7650201732    -35.4140702849     34.2571643079
 C     44.0275479727    -36.8837774690     34.3954632121
 O     44.8095618104    -37.3064319069     35.2236787945
 N     43.3317628445    -37.7029645947     33.5468032457
 C     43.5002924074    -39.1462484597     33.6058711422
 C     44.9279270471    -39.5382029311     33.3677617885
 O     45.4497223280    -40.4282107077     34.0093805018
 N     45.5888547123    -38.8443851577     32.3893890489
 C     46.9718594629    -39.1558618477     32.0649593810
 C     47.8618838104    -38.9907319745     33.2603681060
 O     48.7598158043    -39.7767857412     33.4883276370
 N     47.6047205140    -37.9077746047     34.0580378687
 C     48.4192641696    -37.6414545614     35.2328549519
 C     48.3755826055    -38.7896905710     36.1960879316
 O     49.3723596944    -39.1506795665     36.7895969303
 N     47.1550517437    -39.3869608076     36.3653172310
 C     46.9940238805    -40.4977191519     37.2896728772
 C     47.8839142601    -41.6459832767     36.9188216527
 O     48.4620334247    -42.2935469503     37.7688929420
 N     47.9911319777    -41.9159446057     35.5806764906
 C     48.8135287745    -43.0184549207     35.1094106887
 C     50.2409376865    -42.8522938390     35.5369567859
 O     50.8990321766    -43.8016908792     35.9134149046
 N     50.7458963581    -41.5814102893     35.4665666225
 C     52.1239875289    -41.3086131974     35.8414562015
 C     52.3878972544    -41.7013922207     37.2641984611
 O     53.4296983034    -42.2378500383     37.5852289151
 N     51.3961235874    -41.4110171177     38.1626821082
 C     51.5539720804    -41.7333428680     39.5717695747
 C     51.7757497243    -43.2027537318     39.7717410130
 O     52.5760337173    -43.6122558961     40.5891274504
 N     51.0213972115    -44.0371145199     38.9906873999
 C     51.1434796454    -45.4807864538     39.1144504446
 C     52.5464869860    -45.9330869073     38.8399744287
 O     53.0656214669    -46.8094404564     39.5023887128
 N     53.1881444135    -45.3085049278     37.8039236728
 C     54.5455813364    -45.6811637497     37.4395288562
 C     55.4887674008    -45.4889157399     38.5891010152
 O     56.3693171761    -46.2932837429     38.8211540375
 N     55.2990079312    -44.3599638299     39.3405070484
 C     56.1665788240    -44.0658419330     40.4696896424
 C     56.1229350134    -45.1644830689     41.4890423555
 O     57.1305891556    -45.5328847036     42.0591801206
 N     54.8905575264    -45.7080915684     41.7358740227
 C     54.7309369049    -46.7696125057     42.7167710898
 C     55.5669642174    -47.9640544330     42.3665412331
 O     56.1597002443    -48.5889365887     43.2234768242
 N     55.6087468469    -48.3022488611     41.0402146393
 C     56.3769981262    -49.4527130585     40.5918594163
 C     57.8252527360    -49.3159051719     40.9560907519
 O     58.4660299882    -50.2684824953     41.3540507974
 N     58.3697107048    -48.0686562901     40.8036075946
 C     59.7706332152    -47.8281438818     41.1109356037
 C     60.0797734468    -48.1636061860     42.5395539928
 O     61.1152723234    -48.7210039458     42.8455211551
 N     59.1358094980    -47.7968345229     43.4613354699
 C     59.3412922684    -48.0566510250     44.8771888224
 C     59.5222285168    -49.5218092064     45.1397270134
 O     60.3412071183    -49.9210726100     45.9436960486
 N     58.7085026375    -50.3640563481     44.4300815230
 C     58.7864157405    -51.8035982496     44.6178604395
 C     60.1601061925    -52.3171795492     44.3074890824
 O     60.6770709508    -53.1794287825     44.9895415261
 N     60.7766007013    -51.7643341186     43.2168948702
 C     62.1054681739    -52.1977621269     42.8169239190
 C     63.1011203680    -51.9807631000     43.9161782276
 O     63.9639681171    -52.8030634124     44.1506008343
 N     62.9797710878    -50.8109466255     44.6177093387
 C     63.9010573226    -50.4946526041     45.6974564853
 C     63.8637641897    -51.5414788683     46.7700279876
 O     64.8830638117    -51.9139224275     47.3158793562
 N     62.6269470022    -52.0326134580     47.0934128034
 C     62.4770031970    -53.0410553865     48.1308003823
 C     63.2645138847    -54.2769797124     47.8111240359
 O     63.8677176749    -54.8767626114     48.6784849416
 N     63.2514608490    -54.6834460422     46.5034050043
 C     63.9636256303    -55.8836897549     46.0910659738
 C     65.4288492974    -55.7874941815     46.4040072829
 O     66.0522902975    -56.7422676653     46.8261128840
 N     66.0120155139    -54.5694647699     46.1763359848
 C     67.4327754503    -54.3706426809     46.4135610194
 C     67.7898819152    -54.6591374332     47.8415870180
 O     68.8142439982    -55.2436083163     48.1347003600
 N     66.8975320888    -54.2146692341     48.7797933585
 C     67.1499389171    -54.4114551809     50.1975668825
 C     67.2895413327    -55.8686520111     50.5200906790
 O     68.1312071897    -56.2699248853     51.2994248583
 N     66.4058265061    -56.7006416476     49.8871116743
 C     66.4366302628    -58.1337059082     50.1232961957
 C     67.7737948276    -58.7062557953     49.7636545129
 O     68.3082921248    -59.5475072867     50.4591644630
 N     68.3364343484    -58.2254215248     48.6114540216
 C     69.6402308537    -58.6996154632     48.1763441079
 C     70.6881026195    -58.4418797209     49.2164772590
 O     71.5338556737    -59.2762191704     49.4693307923
 N     70.6353634866    -57.2261208528     49.8441825345
 C     71.5968112194    -56.8917130086     50.8829256844
 C     71.5595100272    -57.8820617153     52.0084381660
 O     72.5876874564    -58.2746664084     52.5221481241
 N     70.3212534594    -58.2998776565     52.4185326264
 C     70.1886257519    -59.2566721892     53.5069292666
 C     70.9338489202    -60.5284365919     53.2249797795
 O     71.5468389206    -61.0946288526     54.1073755645
 N     70.8720615577    -61.0082894376     51.9429413006
 C     71.5208345529    -62.2617980827     51.5859046242
 C     72.9948020961    -62.2287906170     51.8632647876
 O     73.5699351735    -63.2098333531     52.2896929893
 N     73.6444288529    -61.0534471840     51.5943977341
 C     75.0870185358    -60.9453297414     51.7512461857
 C     75.5008869582    -61.2046214276     53.1672587575
 O     76.5247246747    -61.8045865816     53.4259931429
 N     74.6632881697    -60.7096822469     54.1297687548
 C     74.9832655027    -60.8340961415     55.5400200354
 C     75.0804719453    -62.2723433237     55.9446763759
 O     75.8919671298    -62.6366825356     56.7701664328
 N     74.2007981549    -63.1284388538     55.3391505653
 C     74.1970943083    -64.5452963191     55.6562854047
 C     75.4829463898    -65.1973570266     55.2492788190
 O     75.9906562289    -66.0554470752     55.9411041976
 N     76.0302922338    -64.7761881291     54.0671830929
 C     77.3130340055    -65.2880699787     53.6094470424
 C     78.4061020604    -64.9671640250     54.5835113391
 O     79.2297589152    -65.8045305665     54.8925755117
 N     78.4072696011    -63.6915326468     55.0840739824
 C     79.3460730501    -63.2858167333     56.1161084932
 C     79.2916561437    -64.2041106581     57.3029854278
 O     80.3137861858    -64.6318571324     57.7996746651
 N     78.0466698508    -64.5208958468     57.7815950986
 C     77.8757484710    -65.4438073255     58.8920533769
 C     78.5428789871    -66.7605861093     58.6289358690
 O     79.2285787035    -67.2841472131     59.4829534261
 N     78.3267055500    -67.3239228269     57.3992308984
 C     78.9368641894    -68.5899192306     57.0310152714
 C     80.4217376348    -68.5691478801     57.2335354055
 O     80.9853405636    -69.5190715481     57.7376308545
 N     81.0870876828    -67.4449747086     56.8185878215
 C     82.5341750037    -67.3644232068     56.9133870108
 C     83.0161473114    -67.5901061808     58.3168703949
 O     84.0434385795    -68.2030904120     58.5245228084
 N     82.2585774020    -67.0640726781     59.3302383883
 C     82.7112863793    -67.1313640692     60.7125785117
 C     82.8345654713    -68.5462753733     61.1922898726
 O     83.7010500587    -68.8702013705     61.9801128131
 N     81.9086286849    -69.4306404172     60.7082199138
 C     81.8963154714    -70.8161201148     61.1433776268
 C     83.1677869914    -71.5173289474     60.7772435350
 O     83.6565051267    -72.3502181410     61.5133846617
 N     83.7181659073    -71.1717100008     59.5725964926
 C     84.9343025166    -71.8010249481     59.0925166504
 C     86.0828924045    -71.5280351189     60.0135336654
 O     86.9119088960    -72.3817516167     60.2512475800
 N     86.1350062026    -70.2701829081     60.5492266565
 C     87.1768565433    -69.8953604608     61.4897261304
 C     87.1420238479    -70.7514405511     62.7201340508
 O     88.1690472846    -71.1787408782     63.2063288844
 N     85.9062676277    -71.0100168889     63.2513751814
 C     85.7517667696    -71.8945410906     64.3960189731
 C     86.3298210741    -73.2523488631     64.1265671650
 O     87.0346270744    -73.8004693918     64.9500430946
 N     86.0120923946    -73.8195379341     62.9196640705
 C     86.5756979352    -75.0962174789     62.5162435711
 C     88.0752857510    -75.0856123290     62.5824770274
 O     88.6730746296    -76.0185311278     63.0790415713
 N     88.7157875435    -73.9916822517     62.0604200598
 C     90.1636236633    -73.8682276322     62.1236763274
 C     90.6685966060    -73.9618133655     63.5323250802
 O     91.6402437643    -74.6421213579     63.7909648655
 N     89.9898324036    -73.2439868612     64.4816442358
 C     90.3895201723    -73.2819852421     65.8782922413
 C     90.4607771337    -74.6875797656     66.3912778242
 O     91.3826304021    -75.0309511834     67.1021411085
 N     89.4451515003    -75.5317239496     66.0251612958
 C     89.3990536364    -76.8938276120     66.5234783079
 C     90.6677773463    -77.6390160131     66.2357185993
 O     91.1438194476    -78.3692885477     67.0789960738
 N     91.2396379890    -77.4709860810     65.0018865581
 C     92.3845508283    -78.2679079683     64.5907723215
 C     93.5577002205    -78.0462161959     65.4890082630
 O     94.2922510689    -78.9638558077     65.7865669007
 N     93.7495688122    -76.7659127056     65.9322030271
 C     94.8771504368    -76.4174240380     66.7755475759
 C     94.8632227063    -77.1768794157     68.0620960370
 O     95.9078697809    -77.4419803056     68.6176799960
 N     93.6408067231    -77.5353901367     68.5734580039
 C     93.5548173134    -78.3318185269     69.7807836689
 C     93.9990208293    -79.7499479724     69.5856715604
 O     94.4589474161    -80.3700462647     70.5212089340
 N     93.8444361173    -80.3075293068     68.3403562613
 C     94.3515153425    -81.6370510405     68.0672505217
 C     95.8448488804    -81.6484111892     67.9767324650
 O     96.4799956080    -82.5879358752     68.4046679358
 N     96.4310573149    -80.5578947324     67.3949029219
 C     97.8734208541    -80.3861415726     67.4067524615
 C     98.3904472990    -80.3187087900     68.8117369402
 O     99.3357164985    -80.9982384545     69.1532505554
 N     97.7470793601    -79.4708619936     69.6747041164
 C     98.1209270632    -79.3953054884     71.0734751199
 C     98.0794442008    -80.7488997543     71.7181289804
 O     99.0100292988    -81.1241636583     72.4007567294
 N     96.9608925814    -81.5089438092     71.4846327675
 C     96.8220691007    -82.8647478691     71.9785799515
 C     97.9574863497    -83.7385103395     71.5395946212
 O     98.4455435792    -84.5281625495     72.3109664103
 N     98.4159356637    -83.6055672664     70.2512907401
 C     99.4950150822    -84.4432633929     69.7705763673
 C    100.7492424938    -84.1384503666     70.5235709649
 O    101.5565470097    -85.0035303383     70.7810074481
 N    100.9217090729    -82.8396443897     70.9163969064
 C    102.0993198461    -82.4318912698     71.6700738131
 C    102.1481466669    -83.0607876553     73.0243624472
 O    103.1933330331    -83.1198647539     73.6389617365
 N    100.9853976958    -83.5624289353     73.5418197503
 C    101.0109441971    -84.2516016722     74.8080518920
 C    101.1912009439    -85.7325365705     74.6672203362
 O    101.5088196047    -86.4063349344     75.6271260286
 N    100.9932691961    -86.2859111587     73.4184440882
 C    101.4412848914    -87.6315190415     73.1394720081
 C    102.9268263235    -87.6730671653     72.9655247319
 O    103.5562208499    -88.5266504507     73.5508256999
 N    103.5276758736    -86.7318667032     72.1616438101
 C    104.9729285570    -86.5359052442     72.1989707461
 C    105.4805747484    -86.4493693381     73.6118313988
 O    106.4644224986    -87.0831042962     73.9299831964
 N    104.7968227752    -85.6490749628     74.4953377180
 C    105.2649431175    -85.5221758735     75.8596581154
 C    105.2395732625    -86.8386638985     76.5973715893
 O    106.2395230734    -87.1916554722     77.1845685327
 N    104.0874437009    -87.5789137901     76.5546016593
 C    103.9811069411    -88.8219778091     77.2967499602
 C    104.9244921235    -89.8491575333     76.7542374476
 O    105.3414672560    -90.7397374739     77.4676580251
 N    105.2960608684    -89.7415599184     75.4403758538
 C    106.2473555039    -90.6630363743     74.8554879931
 C    107.6577658688    -90.2503597951     75.1196126271
 O    108.5631515907    -90.7163933923     74.4639157112
 N    107.8933710195    -89.3571153050     76.1360560941
 C    109.2387100096    -88.9209349230     76.4219035853
 C    109.4808380562    -88.7396826062     77.8957008216
 O    110.5094259039    -89.2082073471     78.3358707007
 O    108.5754699190    -88.0765367332     78.6409496575
 H      0.2882563613     -1.2211215608      0.2328430402
 H      0.1806608488     -0.6079620133      1.7268178156
 H      1.9249401378      0.5499136830      0.6054739414
 H      2.6304017005     -0.9978654722      0.1542939453
 H      1.5251378003      0.7252492949      3.2012798061
 H      2.4926334950      0.6907517758      5.2945543725
 H      3.9859676504      0.0879853400      4.5956390346
 H      1.4947505812     -1.9829268072      3.3615861367
 H      0.6194587048     -4.0164050672      4.3834899327
 H      1.6057371280     -3.7001215905      5.7914960384
 H      3.2818574349     -3.1877290153      2.6781569421
 H      4.6938909721     -4.6966112347      1.4824398136
 H      4.3160793561     -5.9458847085      2.6754168090
 H      4.9432580930     -2.4530265752      3.4907632809
 H      6.6064237042     -1.6175272419      4.9300877559
 H      7.6369309988     -2.9040739478      4.3318281298
 H      4.5393932756     -2.9582023207      6.3815246698
 H      4.1780620018     -4.1387226112      8.3154469079
 H      5.8607359850     -3.7358627176      8.6812111556
 H      4.5567687911     -5.9189357497      6.0023062375
 H      5.1020320528     -8.1006310338      5.5844919901
 H      5.2865848345     -8.2482270837      7.3358024403
 H      7.3228824343     -6.2576582925      4.9809169607
 H      9.6346372087     -6.2204456538      4.8384829737
 H      9.5396298951     -7.9683991543      5.0684404158
 H      8.5504514322     -5.3033927110      7.3486307998
 H      9.0699039938     -5.0678658381      9.5914798843
 H     10.7199714000     -5.3960416209      9.0351706758
 H      8.4249888770     -8.0810569692      8.5073021857
 H      7.8421033652     -9.7920589197     10.0523623911
 H      8.9718779827     -9.0915676194     11.2262564584
 H     10.3931265142     -9.1360542703      8.0182815837
 H     11.6077960813    -10.7362613345      6.8708417859
 H     11.2572293318    -11.9399003371      8.1098869710
 H     12.1490045223     -8.5426629124      8.9623808499
 H     14.1344844667     -7.7708679771      9.9823016196
 H     14.9290189412     -9.2147017307      9.3457311828
 H     12.0032894188     -9.2041123517     11.4760144847
 H     11.7330878381    -10.2451564637     13.5603917884
 H     13.4427439372     -9.9066391251     13.8492511593
 H     11.8468408043    -11.9502791724     11.2715076627
 H     12.4340512051    -14.0914049828     10.5846505839
 H     12.5361602175    -14.4482323045     12.3146046282
 H     14.5476816063    -12.3357828059     10.0849407380
 H     16.8484512059    -12.1919899728      9.9418774365
 H     16.7879260146    -13.9577594887     10.0026853020
 H     16.0629593331    -11.3516481123     12.4682584720
 H     16.7509253277    -11.2204572328     14.6768096138
 H     18.3410668547    -11.5718726128     13.9813735979
 H     15.3681934841    -13.6193896784     14.2406071107
 H     15.1049431021    -15.7339528577     15.1851755818
 H     16.0988935148    -15.0543276708     16.4817744806
 H     17.2705910470    -15.5047378546     13.1216862052
 H     18.7504834435    -17.0938357100     12.2475367805
 H     18.2569076903    -18.1673186852     13.5606982254
 H     19.5731452296    -14.9092021628     14.2341689689
 H     21.6894092619    -14.2747689458     15.0206829378
 H     22.3502779265    -15.7499458234     14.3054966895
 H     19.6243386168    -15.6869691088     16.6260579372
 H     19.4988323352    -16.5025066310     18.8175607759
 H     21.2069776515    -16.0690408652     18.9781025466
 H     19.7240603626    -18.3088221971     16.6051568493
 H     20.1396579262    -20.5789738212     16.2229999162
 H     20.3158675150    -20.7304884454     17.9765698005
 H     22.2299196838    -18.8220619891     15.5580796608
 H     24.5768225193    -18.7639287706     15.2906979247
 H     24.4746506319    -20.5168047832     15.4976799135
 H     23.8068535450    -17.8111077865     17.8525387368
 H     24.6213855087    -17.5796132112     20.0414078877
 H     26.1590523357    -18.0804527803     19.3261525096
 H     23.0707144729    -19.9634021270     19.7697350226
 H     22.7955964383    -22.0655230400     20.7828703056
 H     23.9033149738    -21.4090746507     21.9961869493
 H     24.5526991771    -22.1589863690     18.5186391635
 H     26.2077283733    -23.5780810880     17.6103209577
 H     25.7754043710    -24.6486061170     18.9488383975
 H     27.2384940578    -21.3716063716     19.1431170276
 H     29.2737521764    -20.7019163349     20.1095191628
 H     29.9160930680    -22.2032772626     19.4315894015
 H     27.3354885142    -21.8211093479     21.9039031913
 H     27.2381742378    -22.6538045364     24.0996914161
 H     28.9591343548    -22.2524355389     24.1706602223
 H     27.3032563912    -24.6192013840     22.0205278461
 H     27.6958950312    -26.9220059214     21.7652650049
 H     27.9013760815    -26.9244213413     23.5221966868
 H     29.8730952168    -25.2257793563     21.0276955861
 H     32.1862004832    -25.3659662947     20.6223680828
 H     31.9678117932    -27.0963042040     20.9179200941
 H     31.4829975804    -24.3440817824     23.1957985681
 H     32.4715573736    -23.9760430235     25.3006615680
 H     33.9476984979    -24.5672244693     24.5260200813
 H     30.8682839743    -26.3373322553     25.1311931678
 H     30.5205874021    -28.3419487454     26.3143915091
 H     31.6990864440    -27.6809319627     27.4557238771
 H     32.1889193290    -28.5801689400     24.0036138568
 H     33.7260547084    -30.0968375097     23.0693571315
 H     33.3327721474    -31.1070513006     24.4670563211
 H     34.8930758083    -27.8626723363     24.4200224686
 H     36.9746628448    -27.2041185422     25.2965795094
 H     37.5486810564    -28.7562410657     24.6716719233
 H     35.0859729416    -28.1412074963     27.2265285931
 H     35.0423912239    -28.8941853111     29.4555969912
 H     36.7771398559    -28.5486584232     29.4369180553
 H     34.9460862935    -30.9591898217     27.4824731482
 H     35.2698067561    -33.2847090336     27.3183250108
 H     35.5442264406    -33.2054378792     29.0639227685
 H     37.4723806086    -31.7008463176     26.4167673164
 H     39.7619697164    -31.9451633981     25.9308726375
 H     39.4944644231    -33.6500598127     26.3184236165
 H     39.1934777958    -30.7856225316     28.4826632225
 H     40.2835551428    -30.3478058223     30.5211016028
 H     41.7064827578    -31.0252766494     29.7181810478
 H     38.6011843057    -32.6608383480     30.5247585744
 H     38.2328807016    -34.5892410526     31.8203494449
 H     39.4781493944    -33.9177851068     32.8820162107
 H     39.7955557113    -34.9931265885     29.4607413447
 H     41.2415080489    -36.6037331307     28.5390876570
 H     40.8752120713    -37.5342936994     29.9981865092
 H     42.5356371360    -34.3502065233     29.7262606077
 H     44.6697119818    -33.7206031799     30.4925233644
 H     45.1690791360    -35.3190016407     29.9225301019
 H     42.8342632595    -34.4931540805     32.5399273736
 H     42.8554079880    -35.1443859042     34.8019739018
 H     44.5982899401    -34.8603508766     34.6986479868
 H     42.6072655850    -37.2960817594     32.9394700112
 H     42.8515646343    -39.6368486780     32.8741692238
 H     43.1998504353    -39.4840838263     34.6015926343
 H     45.0652309650    -38.1750031856     31.8092917757
 H     47.3243047834    -38.5210024210     31.2465916294
 H     47.0174433052    -40.1951523136     31.7278229132
 H     46.8985876274    -37.2220836027     33.7590063229
 H     48.0857113480    -36.7250057722     35.7287307939
 H     49.4514730462    -37.4898945498     34.9051770497
 H     46.3288102534    -38.9749404584     35.9119662487
 H     45.9506342305    -40.8260864215     37.3136264977
 H     47.2599776623    -40.1491270713     38.2914444835
 H     47.4019956771    -41.3968959451     34.9162628124
 H     48.7566215153    -43.0984955435     34.0197307104
 H     48.4187724846    -43.9448067007     35.5358083224
 H     50.1729597162    -40.8372816090     35.0468738841
 H     52.3563451538    -40.2492935345     35.6969181742
 H     52.7772933895    -41.8889992515     35.1840870392
 H     50.5811083098    -40.8664161500     37.8505593828
 H     50.6766986757    -41.4073142508     40.1384520182
 H     52.4217176190    -41.1867548687     39.9513100869
 H     50.2893008273    -43.6351202241     38.3900431643
 H     50.4492934006    -45.9822354640     38.4335086805
 H     50.8723330632    -45.7594758894     40.1365081722
 H     52.6638898042    -44.6466543210     37.2161464558
 H     54.8832298728    -45.0978862734     36.5776681338
 H     54.5439993715    -46.7362000305     37.1519586584
 H     54.6024933508    -43.6667375857     39.0359236184
 H     55.8826751790    -43.1157681688     40.9320329707
 H     57.1896527866    -43.9659918147     40.0966501103
 H     54.0604495283    -45.2871555725     41.2974215680
 H     53.6792375353    -47.0603024784     42.7970337655
 H     55.0487971489    -46.3851113814     43.6898884485
 H     55.0061679246    -47.7985784176     40.3756107157
 H     56.2743295490    -49.5820352957     39.5102989369
 H     55.9701603495    -50.3442351440     41.0771255554
 H     57.8069814431    -47.3263997598     40.3669981542
 H     60.0321667773    -46.7855466852     40.9068287933
 H     60.3766005591    -48.4609967824     40.4566735632
 H     58.3269707351    -47.2396703348     43.1556071783
 H     58.4992939238    -47.6735146394     45.4614033293
 H     60.2414591506    -47.5230885266     45.1946193304
 H     57.9681810237    -49.9645873762     43.8379110440
 H     58.0474908271    -52.3113312378     43.9908367680
 H     58.5504086022    -52.0245834213     45.6625025755
 H     60.2498493415    -51.1115809771     42.6209128223
 H     62.4250531830    -51.6685762977     41.9142929017
 H     62.0602209501    -53.2651344844     42.5832741923
 H     62.2957932748    -50.1081701769     44.3054456969
 H     63.6681395111    -49.5146631129     46.1244202674
 H     64.9113277242    -50.4487084689     45.2812735157
 H     61.7918797751    -51.6026650302     46.6732629431
 H     61.4214788777    -53.2951215959     48.2664228147
 H     62.8440696254    -52.6198046118     49.0708962680
 H     62.6383532277    -54.1987371488     45.8353733740
 H     63.8191029378    -56.0602549273     45.0208038451
 H     63.5379392879    -56.7339861514     46.6307531019
 H     65.4609231766    -53.8256151853     45.7295150965
 H     67.7202955201    -53.3468797519     46.1559630741
 H     67.9862042019    -55.0495430099     45.7591272604
 H     66.0908199535    -53.6537371675     48.4768682788
 H     66.3417745621    -53.9734781331     50.7909400252
 H     68.0772763020    -53.8926490634     50.4551711210
 H     65.6673223827    -56.2927567708     49.2977339678
 H     65.6491400946    -58.6322787750     49.5503373078
 H     66.2444726572    -58.3076291205     51.1855628896
 H     67.7884893639    -57.5849604292     48.0124615708
 H     69.9275680027    -58.2268822910     47.2328028776
 H     69.5694996649    -59.7778133433     48.0070605016
 H     69.9720505802    -56.5098872972     49.4990555090
 H     71.4149775238    -55.8840738169     51.2678718622
 H     72.5952350720    -56.9077757259     50.4369036720
 H     69.4810942897    -57.8301479266     52.0379553400
 H     69.1343197104    -59.4782055639     53.6974021682
 H     70.6043310085    -58.8019128359     54.4105645272
 H     70.2291129330    -60.5633938054     51.2743029535
 H     71.3514413928    -62.4895256188     50.5292926394
 H     71.0682140211    -63.0631860996     52.1768163982
 H     73.1250886192    -60.2825859286     51.1592505101
 H     75.4300331678    -59.9528373251     51.4436458246
 H     75.5606385570    -61.6822517301     51.0968002672
 H     73.8275773759    -60.1809455077     53.8474640919
 H     74.2290191504    -60.3238642588     56.1464733793
 H     75.9442865478    -60.3428901194     55.7169434612
 H     73.5010977878    -62.7536829963     54.6850014960
 H     73.3536979741    -65.0425620876     55.1687485041
 H     74.0683956265    -64.6508416425     56.7372747986
 H     75.5324307819    -64.0739529373     53.5059045447
 H     77.5587082029    -64.8806388216     52.6243003631
 H     77.2304034105    -66.3741220112     53.5119143437
 H     77.7382467236    -62.9977962682     54.7074144182
 H     79.1418366245    -62.2570476410     56.4289251362
 H     80.3533368358    -63.3103895087     55.6910323653
 H     77.2175544070    -64.0235255635     57.4147264786
 H     76.8120663555    -65.6063331505     59.0922506038
 H     78.3208163233    -64.9939259295     59.7836503363
 H     77.6389699468    -66.8952899480     56.7570690194
 H     78.7080816956    -68.8316131684     55.9883229793
 H     78.5084019382    -69.3750922146     57.6600350131
 H     80.5786489121    -66.7340747075     56.2645577891
 H     82.8845096093    -66.3927759345     56.5512319167
 H     82.9617467734    -68.1350920544     56.2656849696
 H     81.4395774435    -66.4905116561     59.0994395843
 H     82.0252877862    -66.5827115281     61.3651410079
 H     83.6892314198    -66.6456434731     60.7739690423
 H     81.2215678071    -69.1178415662     60.0073760466
 H     81.0421380723    -71.3434568523     60.7076718176
 H     81.7776269705    -70.8288570606     62.2304119540
 H     83.2768816487    -70.4376345212     59.0036730882
 H     85.1698091332    -71.4492767921     58.0836191614
 H     84.7599917119    -72.8791346423     59.0373496352
 H     85.4097579376    -69.5860170994     60.2988050128
 H     87.0802877621    -68.8405303122     61.7629290042
 H     88.1419884381    -70.0239854509     60.9916314305
 H     85.0774121267    -70.5558169981     62.8486358952
 H     84.6953709234    -71.9881383512     64.6645656652
 H     86.2761792231    -71.4475565701     65.2453628678
 H     85.3231116738    -73.3564630187     62.3023588511
 H     86.2460420043    -75.3530975038     61.5045323977
 H     86.1980627552    -75.8664588704     63.1948522276
 H     88.1736298523    -73.2886590212     61.5302816753
 H     90.4893352715    -72.9230059960     61.6781724542
 H     90.6031782519    -74.6817268802     61.5397014643
 H     89.2392836119    -72.5967263850     64.1876317463
 H     89.6977368019    -72.6977257597     66.4932919684
 H     91.3805671817    -72.8279865395     65.9663111672
 H     88.6166892227    -75.1439731815     65.5425469948
 H     88.5473158956    -77.4319694150     66.0949176506
 H     89.2604435448    -76.8560778921     67.6079009419
 H     90.8026459623    -76.8435666748     64.3205705384
 H     92.6733248702    -78.0294327676     63.5629728419
 H     92.0983656514    -79.3235371093     64.6257075655
 H     93.0436038091    -76.0467738776     65.7312102236
 H     94.8823347203    -75.3437154713     66.9855168346
 H     95.7980679168    -76.6510101009     66.2331323264
 H     92.7982562704    -77.5449813977     67.9647128548
 H     92.5296114885    -78.3175058347     70.1644803506
 H     94.1927934859    -77.8634264092     70.5353566948
 H     93.7412546435    -79.6940805912     67.5109884943
 H     93.9099995808    -82.0307655670     67.1464578892
 H     94.0418161717    -82.2870054476     68.8910423707
 H     95.8283364406    -79.8389930889     66.9578159355
 H     98.1556516002    -79.4836400912     66.8576566455
 H     98.3270223239    -81.2449506019     66.9016770434
 H     97.0338711921    -78.8085172633     69.3291184859
 H     97.4598070657    -78.7054315423     71.6080659476
 H     99.1400909785    -79.0025546888     71.1364739158
 H     96.1303751253    -81.0979162960     71.0312006265
 H     95.8734092873    -83.2956887500     71.6427238758
 H     96.8000751341    -82.8315619591     73.0719736269
 H     97.8445384234    -83.1081286081     69.5552551684
 H     99.6525822316    -84.3033615160     68.6967446284
 H     99.2173025971    -85.4869977258     69.9367364816
 H    100.2622793642    -82.1180088308     70.5641133465
 H    102.1317638624    -81.3418744818     71.7724053993
 H    102.9800682965    -82.7439242705     71.0988220587
 H    100.1350522892    -83.7027784370     72.9632516109
 H    100.0926910401    -84.0424391063     75.3615674645
 H    101.8491567159    -83.8461243018     75.3829358072
 H    101.0367716617    -85.6745578441     72.5872199782
 H    100.9224815301    -88.0282793855     72.2626898242
 H    101.1669030475    -88.2592604792     73.9900106881
 H    102.9505258283    -86.0401496417     71.6543064755
 H    105.2678558479    -85.6409195857     71.6456643835
 H    105.4481180254    -87.3889014157     71.7064140637
 H    104.1736084245    -84.8990985498     74.1491216799
 H    104.6762146466    -84.7745786708     76.4045186633
 H    106.3006907143    -85.1526584867     75.8077171286
 H    103.2226505680    -87.1833818533     76.1406350727
 H    102.9522394943    -89.1979371168     77.2666546194
 H    104.2381357701    -88.6257233600     78.3447457089
 H    104.8414508171    -89.0473480482     74.8184678268
 H    106.0861893267    -90.7503091302     73.7794258642
 H    106.0756636037    -91.6460080659     75.2973371723
 H    107.1357341254    -88.7486024962     76.4859111965
 H    109.4511789570    -88.0065147716     75.8647609919
 H    109.9221266753    -89.6918637169     76.0500634949
 H    107.7747929791    -87.7905775493     78.1363940029
