# Supplementary material for: The “Bubblepole” (BUPO) Method for Linear-Scaling Coulomb Matrix Construction with or without Density Fitting
Source: J Phys Chem A. 2025 Mar 3;129(10):2618–37. doi: 10.1021/acs.jpca.4c07415 (PMC11912483; doi:10.1021/acs.jpca.4c07415)
Supplement: Supplementary file 1 — jp4c07415_si_001.zip [file jp4c07415_si_001.zip › Structures/Glycine-Chains/Gly15.xyz]

108
 energy: -19.376933706213 gnorm: 0.000613659944 xtb: 6.6.1 (8d0f1dd)
N            0.56168553937597       -1.32354962164073        1.11518702594546
C            1.72557865701080       -0.47012411790480        0.95057474307072
C            2.47532393194898       -0.37626569662017        2.24109167083142
O            3.58426013832297       -0.86086164854433        2.33386400017917
N            1.83335802178791        0.18747594770206        3.31714547873250
C            2.30790059332104       -0.10773845228457        4.64982143533640
C            2.16807505255367       -1.56324209521558        4.97403810465527
O            2.66870544036096       -1.99584162236541        5.98978946543072
N            1.48224262880890       -2.38255310621080        4.10929930027926
C            1.48075216689928       -3.81388976586677        4.31345023464606
C            2.69853826368497       -4.46659147730105        3.73854936496787
O            3.07779830302447       -5.52952636889764        4.18401038753602
N            3.35572348858515       -3.83389780927911        2.70865753036902
C            4.65675392503006       -4.30806178661972        2.29942003765939
C            5.70585163872798       -3.86762028630364        3.26905786441250
O            6.59134007539922       -4.63074470216290        3.58830578863355
N            5.60610806324710       -2.59594221310877        3.77216697426694
C            6.45867600801403       -2.15488733797337        4.85787540248824
C            6.35867023255901       -3.08456004526194        6.02881283648195
O            7.36311174527870       -3.43387999913419        6.61088917357592
N            5.10769742352879       -3.51444197734024        6.39901642479963
C            4.93107846720684       -4.41327210653728        7.51745789447224
C            5.50269643862977       -5.76539818872295        7.22902273680625
O            6.12983396994094       -6.34061502606497        8.09217155142303
N            5.29168552784593       -6.32220970260216        5.99187051187574
C            5.79551649716388       -7.64690896810439        5.69437774335615
C            7.28900070698967       -7.65609520673428        5.75313272076817
O            7.88686931976613       -8.62731126839493        6.16258969056366
N            7.92115841099908       -6.52075289578934        5.32278538239251
C            9.36027218718775       -6.39058122719651        5.37926183771997
C            9.83733559222729       -6.29952746661160        6.79400673838849
O           10.80916214499301       -6.93339745801627        7.14397583757471
N            9.14935727292495       -5.48518131302716        7.65599550309561
C            9.58103344804131       -5.33754511480769        9.03032757322326
C            9.49398889155361       -6.65115670087456        9.73767619846718
O           10.29626893958491       -6.94569183883362       10.59657887122747
N            8.46927025927711       -7.47491871633967        9.35505121204702
C            8.29461893086185       -8.78646132939523        9.93860298571662
C            9.36967463585062       -9.72515350622148        9.49028067739217
O            9.92827102966416      -10.42888192255423       10.30331006101104
N            9.68765062266289       -9.76032348618587        8.15705447306973
C           10.70731058057310      -10.66566020594978        7.66609879107422
C           12.03497183768896      -10.31923750146902        8.25747818913363
O           12.87889444697978      -11.17144992438740        8.42998080251531
N           12.23449807968023       -9.00390595306910        8.58614236093258
C           13.43752845989106       -8.57986376654181        9.26478939796835
C           13.45170513991706       -9.06807969453623       10.68022292206492
O           14.40721013975819       -9.68401576085244       11.09908381644619
N           12.36316694241541       -8.80232545988071       11.47045352321013
C           12.38460512019634       -9.10643324481510       12.88875414957066
C           12.44951040918515      -10.57967314983821       13.12611076312595
O           12.95633120185874      -11.02379087416776       14.13413531535651
N           11.91243205560144      -11.39441435978061       12.16660150058329
C           12.01005125096881      -12.83223941974012       12.27305699160194
C           12.95095675423552      -13.38046242650676       11.25059969106057
O           12.78265337851856      -14.49089466923827       10.79223195329727
N           14.00292933988222      -12.58728276821942       10.85847386594516
C           14.76344554864338      -12.95367788787375        9.68973094757025
C           16.21392286787642      -12.56869713138185        9.76746865668898
O           17.01316770134973      -13.37707061946293        9.34967308157105
O           16.55268497084918      -11.35626941581240       10.26198035814508
H            0.16673169289958       -1.58239545099924        0.21931744344726
H           -0.17164865542509       -0.84485034946129        1.62723550329999
H            1.44470209030089        0.52865427854045        0.59669786659648
H            2.39563588662957       -0.90380090362664        0.19938909877931
H            0.84061484356683        0.42302822897511        3.25416193510974
H            1.78075365476692        0.49768148764688        5.39320355275745
H            3.36539210083228        0.16717468161295        4.69772478472873
H            1.18672995157904       -2.04884267334755        3.16943788924567
H            0.57619053610355       -4.25844902273846        3.88849088480875
H            1.45806616588483       -3.99589306820727        5.39234030829303
H            3.23006628086694       -2.81599773313662        2.56947849079824
H            4.89176911175136       -3.96126672740333        1.28860420065750
H            4.62472246871622       -5.40179089128755        2.27989269084211
H            4.89442633799671       -1.94420163763326        3.40384797422788
H            6.20550717193640       -1.13452665801024        5.16083288680944
H            7.49151110240461       -2.15167753460316        4.49716586463157
H            4.25963721141798       -3.01193613524550        6.09537733287031
H            3.87152895735638       -4.50281720708894        7.77812126020685
H            5.45156362879166       -3.98683136408471        8.38050801362489
H            4.58974637185863       -5.93512824095870        5.33982944514297
H            5.45440502628143       -7.97989150249381        4.70897221193175
H            5.40243600727874       -8.34214709392237        6.44214006378025
H            7.38462032821432       -5.76503542180608        4.86177942203738
H            9.68966018764189       -5.51483730253380        4.81095590019860
H            9.79909974408271       -7.27791982118024        4.91281532662820
H            8.42798757976222       -4.83364226225023        7.30692576598767
H            8.97598283555755       -4.58730888955662        9.54902999724733
H           10.62046539536297       -4.99623649825080        9.03136760807714
H            7.71662380049324       -7.11492718501282        8.74096134722586
H            7.30928147993191       -9.19159965429712        9.68693809224358
H            8.34614845250514       -8.68213630534552       11.02680122517418
H            9.11403441969604       -9.25954001688276        7.45939675283831
H           10.76017036493088      -10.63652737983012        6.57313395844800
H           10.43773513846001      -11.68303171195495        7.96675620833455
H           11.58930837949105       -8.27287475431260        8.23305654262136
H           13.53063610517943       -7.48940887060520        9.23765156934060
H           14.29400008572542       -9.00364839222217        8.73097025257499
H           11.58973026245254       -8.21255611492107       11.12427195384479
H           11.50668881512147       -8.68424400607825       13.38843863059442
H           13.27540395841395       -8.64070662477786       13.32289228209631
H           11.35665527416285      -11.00396908360776       11.38529701568234
H           11.02024219515863      -13.28417105223469       12.15182414746670
H           12.37185819151719      -13.07580739219905       13.27809659559077
H           13.98806562981700      -11.57217769005868       11.06373928268602
H           14.29509149672410      -12.51210159667736        8.80339204701531
H           14.69337465371648      -14.04286662042914        9.59159529170889
H           15.78336642515128      -10.80905797646712       10.55189255898778
