# Supplementary material for: The “Bubblepole” (BUPO) Method for Linear-Scaling Coulomb Matrix Construction with or without Density Fitting
Source: J Phys Chem A. 2025 Mar 3;129(10):2618–37. doi: 10.1021/acs.jpca.4c07415 (PMC11912483; doi:10.1021/acs.jpca.4c07415)
Supplement: Supplementary file 1 — jp4c07415_si_001.zip [file jp4c07415_si_001.zip › Structures/Glycine-Chains/Gly3.xyz]

24
 energy: -4.087021735368 gnorm: 0.000629813296 xtb: 6.6.1 (8d0f1dd)
N            0.13151276033113       -0.82964515710938        0.58180279153572
C            1.41738642689594       -0.21189951396790        0.30896070887759
C            2.11633525244076        0.07514052902860        1.59909629471901
O            3.07538189336187       -0.59396488764358        1.92618465891094
N            1.57690154436599        1.02283274128857        2.43539342977648
C            1.94909293012127        1.01363667195669        3.83415888277964
C            1.61742936422258       -0.29219740627774        4.48890002234732
O            1.94924534488469       -0.48644342810671        5.63966969380589
N            0.96101065184080       -1.26250137001647        3.76789946753463
C            0.87189201197305       -2.60396106918820        4.28273926857621
C            1.26290342501417       -3.64273818112962        3.27056502094952
O            0.75318604059691       -4.73542044215863        3.38404494460578
O            2.16115034011317       -3.32306085250243        2.30969636906357
H           -0.25862984569310       -1.26578196849073       -0.24494266533426
H           -0.54667465449986       -0.15035260260898        0.91097989833318
H            1.30831071451549        0.70298840958573       -0.28527332490094
H            2.04189089618003       -0.90531962712638       -0.26734579925581
H            0.66759887970369        1.43957619397995        2.22224959924466
H            1.47310499721422        1.83887454904673        4.37285829288947
H            3.03194463583497        1.16581292307093        3.89050985394191
H            0.68473667854733       -1.12425620971447        2.77545924651649
H           -0.15057079241392       -2.78893129881774        4.62527522148024
H            1.52449679148900       -2.67391522892024        5.15944670686469
H            2.46130371295944       -2.37746277418012        2.31507141673953
