# Supplementary material for: The “Bubblepole” (BUPO) Method for Linear-Scaling Coulomb Matrix Construction with or without Density Fitting
Source: J Phys Chem A. 2025 Mar 3;129(10):2618–37. doi: 10.1021/acs.jpca.4c07415 (PMC11912483; doi:10.1021/acs.jpca.4c07415)
Supplement: Supplementary file 1 — jp4c07415_si_001.zip [file jp4c07415_si_001.zip › Structures/Glycine-Chains/Gly12.xyz]

87
 energy: -15.553245644890 gnorm: 0.000678229853 xtb: 6.6.1 (8d0f1dd)
N            0.58084619763230       -1.14601152659262        0.93089477836751
C            1.78191852544727       -0.35953683061371        0.71066772587019
C            2.53296209225791       -0.20896318091559        1.99493113746538
O            3.60919306167699       -0.75230625576633        2.13497571604627
N            1.92465318593183        0.47600258418076        3.01864062354645
C            2.38172230951259        0.26333610631008        4.37310731637571
C            2.18021380283225       -1.15640715057021        4.80577030664415
O            2.66407041294600       -1.53178905885292        5.85194486385524
N            1.45744244635714       -2.00777085059860        4.00415397983292
C            1.38684287801866       -3.41759368045947        4.31644797852364
C            2.54277958404908       -4.18175317554755        3.75106355499340
O            2.87319851469990       -5.23256550734946        4.25958451918948
N            3.20111090375700       -3.66593004565536        2.65842651590094
C            4.44848501537172       -4.26101437913424        2.23908017840810
C            5.54902333954662       -3.86227520346322        3.16724526686059
O            6.42463310033605       -4.65140951674347        3.44774898400837
N            5.49838151870526       -2.59005882806126        3.67579634322316
C            6.38916704597494       -2.17454401665786        4.73954388032034
C            6.21152123635391       -3.03603235378490        5.95265776036167
O            7.18012935231151       -3.52673107017145        6.49128168962833
N            4.93606006375137       -3.24647609341923        6.41296922225768
C            4.68959605258769       -4.06081130320282        7.58347728510223
C            5.18655445497156       -5.45802107777709        7.38649868640983
O            5.72196645536572       -6.03758046931534        8.30666247649599
N            5.01106544779482       -6.03691428317472        6.15413345102650
C            5.48831119196047       -7.37731638202605        5.89192933568184
C            6.98353697348861       -7.44422052673591        5.93026760351620
O            7.52861413694129       -8.37011530695655        6.49076859093115
N            7.69568802774006       -6.44880572664970        5.31298191090720
C            9.14385776375799       -6.48683181979144        5.27880339771993
C            9.69677672946989       -6.33216918088088        6.65724781088907
O           10.75212403975439       -6.84259908191036        6.96396054146049
N            8.95014345674442       -5.59284538080561        7.53646798198521
C            9.33083015486804       -5.48760451680703        8.92615407192809
C            9.15962990750086       -6.80196068995480        9.62335756560323
O           10.07132461381095       -7.27407072557561       10.26638791337948
N            7.95386909018341       -7.44291516663922        9.50471423167989
C            7.66386449642721       -8.63115716975842       10.28448226670262
C            8.53058865534335       -9.77345535615055        9.86773793171132
O            8.83282806181743      -10.64399456979594       10.65579269489178
N            8.95886912354020       -9.79217868841515        8.56807530771437
C            9.87391925658835      -10.80979197428804        8.10463865695419
C           11.22803932444056      -10.23244095722976        7.85160519078110
O           11.94091008425337      -10.69548831494155        6.98610875109868
N           11.62804430975884       -9.17263575042653        8.63043648750667
C           12.79248502556120       -8.41563936633480        8.24222696306826
C           13.57119631612144       -7.86324502472506        9.40281528292787
O           14.77824532359810       -7.92657345580502        9.32503841862070
O           12.90881941654147       -7.30857176489699       10.44345261287929
H            0.17264814975299       -1.44540687033866        0.05381120881230
H           -0.12920193156947       -0.60117055878516        1.40871189698381
H            1.54700568569954        0.62336463740340        0.28586374974019
H            2.43239263584734       -0.87560089079310       -0.00480557331582
H            0.94963665177859        0.77022585202962        2.92943554712304
H            1.87842237726200        0.94451502188877        5.06575399970000
H            3.44984440245777        0.49654011918920        4.40635528157553
H            1.17410374645620       -1.73347958992952        3.04185241360646
H            0.44325031560906       -3.83896361219366        3.95795257308950
H            1.39494225966225       -3.51809472145449        5.40614158365808
H            3.13852899648498       -2.65335934230463        2.45508949188104
H            4.68579755612594       -3.97693738459258        1.20941867084827
H            4.33030450405337       -5.34850770367664        2.26963460222404
H            4.81139652775846       -1.91167168816860        3.30324443417004
H            6.22778205447816       -1.12230660046971        4.99240464966830
H            7.41697463898191       -2.28008279507975        4.37927901981511
H            4.14391253352664       -2.67351755532175        6.08450854011198
H            3.62259642658492       -4.07361904359566        7.82782166928067
H            5.22043719558770       -3.61215016039765        8.42865224948946
H            4.35532256722082       -5.63782383720673        5.46243498352356
H            5.12201430386194       -7.73446204015717        4.92399445893733
H            5.08533889801079       -8.03787651666234        6.66591864698526
H            7.22242756176132       -5.73017523256282        4.74316559414090
H            9.53853268558344       -5.70565403445935        4.62122869056981
H            9.45265036252014       -7.45733448211869        4.87747395757100
H            8.16994585677236       -5.00206755897857        7.19238546797043
H            8.74448934645561       -4.71131967658724        9.42817802685331
H           10.38439569633113       -5.19378364177865        8.96778913263976
H            7.16870949519170       -6.99358930733646        9.00785794739740
H            6.60822535848475       -8.90677598247897       10.19350490119178
H            7.86333318550503       -8.40428490248195       11.33699093330583
H            8.57302412442810       -9.13259669608111        7.86977144926493
H            9.48764040169683      -11.27371749401613        7.19112565416006
H            9.93968742391040      -11.58539067289201        8.87584751735799
H           10.92667444349448       -8.63669473929795        9.17271336494791
H           12.48762298680778       -7.61025392739928        7.56507323572364
H           13.43983152249806       -9.09521809461509        7.67645025789017
H           11.92563657447917       -7.32479421136324       10.35200400983703
