# Supplementary material for: The “Bubblepole” (BUPO) Method for Linear-Scaling Coulomb Matrix Construction with or without Density Fitting
Source: J Phys Chem A. 2025 Mar 3;129(10):2618–37. doi: 10.1021/acs.jpca.4c07415 (PMC11912483; doi:10.1021/acs.jpca.4c07415)
Supplement: Supplementary file 1 — jp4c07415_si_001.zip [file jp4c07415_si_001.zip › Structures/Glycine-Chains/Gly6.xyz]

45
 energy: -7.905600053326 gnorm: 0.000831495084 xtb: 6.6.1 (8d0f1dd)
N            0.01593909720861       -0.54606335931893        1.03818116655647
C            1.27350246834971        0.09405151764010        0.69966636629355
C            2.21465025586731       -0.00825122171577        1.85658770951052
O            3.14882970607630       -0.77994533259076        1.79937902255152
N            1.92604662665256        0.71566991272884        2.98904279944962
C            2.52225680798775        0.33424150657565        4.25162462539249
C            2.04440330760226       -1.00765371569907        4.71383742294829
O            2.43616395895250       -1.44801069191447        5.77357511167382
N            1.18701494745984       -1.73115553230335        3.91933506824572
C            0.96257276705177       -3.13032757926740        4.19737298085957
C            2.09325838008776       -3.96091432250967        3.67519189907820
O            2.56437240218861       -4.85024785455850        4.35097289176152
N            2.58347066459484       -3.66611470392968        2.42165275060441
C            3.72006157804919       -4.40954053695559        1.92330154819428
C            4.97315522207033       -4.01233431201188        2.63032706228922
O            5.83835587167938       -4.82835890339348        2.86770056401647
N            5.09216802872485       -2.70209212399891        3.00621633145662
C            6.17686359267351       -2.28156518528233        3.86013569608759
C            5.76541099358506       -2.31176110526763        5.29633301114891
O            6.22400393526923       -1.50210468340933        6.07488441735324
N            4.86989710994515       -3.27605327658009        5.69910106176659
C            4.31872626591852       -3.20256218535014        7.03031258686259
C            4.07573170631056       -4.54406250733157        7.66368698111493
O            4.47016633323448       -4.68347960374552        8.80027314872683
O            3.42209187408143       -5.50337402702027        6.96934384566083
H           -0.55893208710678       -0.68517861557173        0.21600880404127
H           -0.52516877024811        0.02758077937466        1.67688519450612
H            1.12835321521249        1.14175619154575        0.41117503049300
H            1.72835759004721       -0.41975045610647       -0.15519433551548
H            1.03272396614271        1.20646694070984        3.06575908538417
H            2.31981181716202        1.08865957069896        5.01818812601344
H            3.60728489497484        0.29659408892861        4.11486964575955
H            0.86049299128249       -1.37233123223759        3.00004735639416
H            0.01117966467009       -3.46219684296772        3.77106238602275
H            0.90024806154715       -3.25080833884444        5.28363467288174
H            2.54825704476340       -2.68503863854106        2.09902689996638
H            3.82527437068155       -4.27519961250447        0.84223577615795
H            3.53269749601984       -5.47195817605052        2.11330418468747
H            4.38493274658963       -2.00269679085598        2.72349071961704
H            6.50882937390018       -1.27521018970183        3.58583154148538
H            7.01718911240916       -2.96693050658676        3.70376699969905
H            4.26864193627501       -3.75614304432159        5.00713871121321
H            3.40047996439906       -2.60652742856989        7.01459483693759
H            5.04807255449787       -2.65859971239524        7.64210724848678
H            3.15286015517480       -5.24016815880234        6.05675104617893
