# Supplementary material for: The “Bubblepole” (BUPO) Method for Linear-Scaling Coulomb Matrix Construction with or without Density Fitting
Source: J Phys Chem A. 2025 Mar 3;129(10):2618–37. doi: 10.1021/acs.jpca.4c07415 (PMC11912483; doi:10.1021/acs.jpca.4c07415)
Supplement: Supplementary file 1 — jp4c07415_si_001.zip [file jp4c07415_si_001.zip › Structures/Glycine-Chains/Gly60.xyz]

423
 energy: -76.710319948026 gnorm: 0.000626151803 xtb: 6.6.1 (8d0f1dd)
N            2.09525701278640       -2.43514383762482        2.14573445831629
C            3.32121539273201       -2.21446718468945        1.39881642310297
C            4.46316673359514       -2.01007140689802        2.34237270630411
O            5.35029913229871       -2.83585650610412        2.40817206888613
N            4.41847493241027       -0.91894788958002        3.17611737975518
C            5.21813335328655       -0.92273611338241        4.37974600725960
C            4.79349323596653       -2.00803251157534        5.32019252486267
O            5.46660941378087       -2.23924705677185        6.30151141430174
N            3.65403404555403       -2.72694422349009        5.04818944783667
C            3.31986508430090       -3.88711557698131        5.84369575365915
C            4.02272083838491       -5.11933237957739        5.36723338768765
O            4.21772773212602       -6.03595705785483        6.13793316914105
N            4.42719284535510       -5.17540293720274        4.05340895972571
C            5.30984740853261       -6.23614327178672        3.62859173122609
C            6.70839433985886       -5.96772317830398        4.08184041286192
O            7.39487119186044       -6.87641840963787        4.49581872369102
N            7.15319609957787       -4.67259558887567        4.01652326218212
C            8.41868446003335       -4.28991403024428        4.60893990898236
C            8.46274795177799       -4.65564845732281        6.06133811745281
O            9.45287977816437       -5.18195199045371        6.52237910324495
N            7.35679104522562       -4.37611060263483        6.82575765321907
C            7.33271883206881       -4.68362704030390        8.23804389318843
C            7.34259119552281       -6.15978732426295        8.47881301571337
O            7.99297421895919       -6.60548935121354        9.39963395754832
N            6.60068503842043       -6.96799416078370        7.65231572071406
C            6.55548973957300       -8.39638056956146        7.88314774014557
C            7.88864918090947       -9.01198908563275        7.60427793293745
O            8.28785855740141       -9.94365008936753        8.26859041303040
N            8.61026073190478       -8.47380549508988        6.57274529171079
C            9.92892660090296       -8.96524565288330        6.23629675864728
C           10.91429522841766       -8.62854306462740        7.30912678646055
O           11.72352309000909       -9.45601798220859        7.66945251316048
N           10.85913747774250       -7.37154877804952        7.85404336097902
C           11.72042900587480       -6.99393418776656        8.95468378545813
C           11.49006275942174       -7.88646085546659       10.13275493076650
O           12.43055610343673       -8.37568084368310       10.72115738687360
N           10.19097672282947       -8.13337592216941       10.49155797796813
C            9.86245368258056       -9.03551434923212       11.57570947716442
C           10.47121751665461      -10.38150266890987       11.34776444674302
O           11.10207541067885      -10.92407167665444       12.22929738657749
N           10.30936359357269      -10.95235510644563       10.11336557544291
C           10.91762855510555      -12.22743603924825        9.79725817864109
C           12.40775083116943      -12.14045052691325        9.87967337049114
O           13.06531771273793      -13.09708200179414       10.22687665673488
N           12.98568061371904      -10.94153314255908        9.55951126998137
C           14.41539187044099      -10.74856446791266        9.64239074053487
C           14.87381270371624      -10.65539531078909       11.06080952068194
O           16.00903453169136      -10.96275670409000       11.35447888375140
N           13.97247790064127      -10.21793088431606       11.99796573313083
C           14.29173459841983      -10.27190688772509       13.40336205406892
C           14.09967340694713      -11.64489644805154       13.96273909239868
O           14.63944756652417      -11.94816875956279       15.00602840267542
N           13.30985311896796      -12.53177153472080       13.26839925511520
C           13.27533728820396      -13.91929755891628       13.66584172239383
C           14.54600050513359      -14.60447067546127       13.27753566108334
O           15.12074268757381      -15.31285370792531       14.07471221241010
N           15.02023273677519      -14.37800416274733       12.01199806135521
C           16.32354374091849      -14.86107057006704       11.60338142768813
C           17.39051870783380      -14.36196542238730       12.52834430585687
O           18.25396573076827      -15.11826663766382       12.92100016471523
N           17.33800025950426      -13.04196251520277       12.90343876909588
C           18.32708569802405      -12.47779562833106       13.79558374349305
C           18.31587620468954      -13.16120386006262       15.12601437084977
O           19.36449907319113      -13.49152849394585       15.63685581872788
N           17.11043862993991      -13.40391545507903       15.73480894561763
C           17.06022456287536      -14.08368389367821       17.01417966693209
C           17.60023163525072      -15.47091882556378       16.87726187926493
O           18.21438307908319      -15.99699838476008       17.77997428221130
N           17.37117566477956      -16.09326161473081       15.67908832896490
C           17.84370406600662      -17.43451970733149       15.41230948245871
C           19.33660664681826      -17.50592989928608       15.40235030460608
O           19.88824423629648      -18.58061559598590       15.50701652030031
N           20.04937977800387      -16.33977611902115       15.28243241723240
C           21.49182504991682      -16.33695365460822       15.37671936338480
C           21.96159242202922      -16.78966346484441       16.72174119807045
O           23.09900731566282      -17.18407756967689       16.86254892959747
N           21.07803887038905      -16.76058202490805       17.76863386190440
C           21.45113504212577      -17.26288984883170       19.07174680831367
C           21.71633824249420      -18.73411620700999       19.04857096660423
O           22.36721609107046      -19.23983205021102       19.93735358907817
N           21.20783367702005      -19.48015744433142       18.01659453151117
C           21.51774539070820      -20.88677074955066       17.90242720131612
C           22.85393302293116      -21.12068838618431       17.27188623269349
O           23.43508132287945      -22.16658180117104       17.47085116724303
N           23.38654128936435      -20.13394883354301       16.47506785410847
C           24.75512503576446      -20.24429487467770       16.02487437542646
C           25.70407095550707      -19.88632846444330       17.12328550480938
O           26.73573438594976      -20.50753357638798       17.26075690507052
N           25.34344567107225      -18.85079015731521       17.94646584631698
C           26.09741239801226      -18.54959341088573       19.14554348880785
C           26.15725961981608      -19.74083393717570       20.05167526353328
O           27.21083293399389      -20.06213509235612       20.55681697655770
N           24.99548373343370      -20.43594808778911       20.27539266768915
C           24.97781895153045      -21.60423949613040       21.12977054057459
C           25.79851930311742      -22.71290316523907       20.54997269116172
O           26.53346728266072      -23.35563249210371       21.27011694557068
N           25.68598089969441      -22.96513050897913       19.20518652736597
C           26.46941369531965      -24.00599881860955       18.57503271328259
C           27.93355468669846      -23.76503148837531       18.76402666681367
O           28.66020316605518      -24.67687465423148       19.09460599390489
N           28.40721784934073      -22.49515856210508       18.56468778679034
C           29.80141405406956      -22.17200413107730       18.79452056703494
C           30.16638915619822      -22.38669254832210       20.22904813795466
O           31.23269467197845      -22.88027943607934       20.52726401473704
N           29.24475849300282      -22.01795391341794       21.17365279683770
C           29.48832579076216      -22.21971703704023       22.58572900072342
C           29.58166356453113      -23.67133379480854       22.93208889536738
O           30.07117467771000      -24.00733574860604       23.98942258630329
N           29.11528884217010      -24.59475675599708       22.02996631729208
C           29.28575911227147      -26.01131880961617       22.26070758005997
C           30.72935213270258      -26.39738030367614       22.29374703918912
O           31.06493181657493      -27.43910850236370       22.81463608547323
N           31.64725876354021      -25.54365080199267       21.74060879663326
C           33.06325821449369      -25.82202811063746       21.81510190425990
C           33.56493914539599      -25.79310237096706       23.22309697980085
O           34.61699390572782      -26.33043756132449       23.49409162478339
N           32.81999734838517      -25.15176955798406       24.17908632256290
C           33.21900048896863      -25.18637885030859       25.56778281989584
C           32.81190807872381      -26.46014155145368       26.23855424622973
O           33.41098346520178      -26.83891121775972       27.22310040637312
N           31.75565386752492      -27.16764473683283       25.71291178471711
C           31.47018065094521      -28.49300618992605       26.21128118183039
C           32.43787495867111      -29.48843104819536       25.65652599038869
O           32.86174892569270      -30.37795951308352       26.36206878428267
N           32.81298946798660      -29.33595645047688       24.34652567411640
C           33.87367723278155      -30.13857671782051       23.77284978777804
C           35.14998819516657      -29.96728904173921       24.53843114807118
O           35.82987645890023      -30.93518662563338       24.80309930396867
N           35.50316392984588      -28.69551101090520       24.91623743093762
C           36.71990948357831      -28.44775681808386       25.65903361296780
C           36.65043246457235      -29.04038355157618       27.03068214226503
O           37.60654448748614      -29.64199654016446       27.47128320386389
N           35.49437058177836      -28.88146127264456       27.75328017443910
C           35.34924255546011      -29.47786438614633       29.06495216918129
C           35.53860544749642      -30.96046248852741       28.99720788824632
O           36.23430470586431      -31.52558369031050       29.81413032630347
N           34.91416186591189      -31.62955209071839       27.97731684863616
C           35.07193564587662      -33.05843007163717       27.80132864765179
C           36.50753231985827      -33.41144914651334       27.58041265250503
O           37.01736925792292      -34.31707357618833       28.20403839347405
N           37.21643820266032      -32.66601850198564       26.67663521852541
C           38.63282544494947      -32.88820236524145       26.47319952991338
C           39.40244726689739      -32.63217259048363       27.72952003365098
O           40.44383200087567      -33.21299874655231       27.94526802624804
N           38.87979096112930      -31.73176343792018       28.61884053864359
C           39.53458315140188      -31.44549877227968       29.87394483769663
C           39.38652553316148      -32.57438287646080       30.84049140940448
O           40.20216333949048      -32.72606163006640       31.72470937315099
N           38.31299005797420      -33.41776712971352       30.69042520815144
C           38.21894914472792      -34.61764672141749       31.48446219481985
C           39.06160409624362      -35.72044339146066       30.92780155505263
O           39.35749533920812      -36.66079114006262       31.63464405776941
N           39.48253335958621      -35.63453920142147       29.62023452020452
C           40.47198375006067      -36.56439587957705       29.12871313365449
C           41.82605843830420      -36.21709980703274       29.65934097058284
O           42.53734550980311      -37.08459328553616       30.11697701256041
N           42.20071428670861      -34.89935230321308       29.61809382542736
C           43.41562726492606      -34.44705621252300       30.26507855205402
C           43.43234978606262      -34.84955980421297       31.70773569565531
O           44.43671317073210      -35.32886598917280       32.19074036150846
N           42.28169728120879      -34.66025973406886       32.43286334036087
C           42.21072833726041      -35.02683982341180       33.83070355283516
C           42.41414613152041      -36.49647108435737       34.02446734236010
O           43.15862213375017      -36.88617429854931       34.89848431632383
N           41.75081191984851      -37.37075963880622       33.20039151894953
C           41.93044970216917      -38.80110936287406       33.34965460734391
C           43.35676915544212      -39.16854111497790       33.09527529342014
O           43.86989737543978      -40.10740330112699       33.66400559599301
N           44.03652082572425      -38.38195252276952       32.20248450090197
C           45.41783156562875      -38.64098195599070       31.85782239316122
C           46.32440560343027      -38.47434927254944       33.03478824046046
O           47.42948185018849      -38.97327415963976       33.01969400331529
N           45.87336696699590      -37.75805206570868       34.11437679273398
C           46.67127582425057      -37.64673998998454       35.31560141426674
C           46.88461903543219      -38.97456520634608       35.96920555032506
O           47.79373051376560      -39.12240260896287       36.75737491184776
N           46.04267050619056      -40.00550547305514       35.64410305222980
C           46.24603361242361      -41.33239895322858       36.17814583849964
C           47.51994542596050      -41.94244142885739       35.68974964669574
O           47.99777674059082      -42.88320413956993       36.28578688034988
N           48.11911319834454      -41.42286748098622       34.57147831690429
C           49.40203919639931      -41.91872749443156       34.12806739591548
C           50.53262831719990      -41.32625261031318       34.90826305859388
O           51.58777951810367      -41.92002735016175       34.98255613906488
N           50.33840709310078      -40.11002727488156       35.52075883129481
C           51.33526677394690      -39.60882103913481       36.43819789606164
C           51.23806747771152      -40.30064796081184       37.76008787010777
O           52.24684540535864      -40.60648215761403       38.35829989103417
N           49.98114752770604      -40.56823741062711       38.23777519132996
C           49.78872208186704      -41.38394903520034       39.41932474388884
C           50.41440586158211      -42.73445694800883       39.24754025451381
O           51.05220599663352      -43.22354704995135       40.15489531816221
N           50.23537110806988      -43.37335484626036       38.04577298013711
C           50.80250527015571      -44.68141394405951       37.80142125047186
C           52.29577243288010      -44.62473143398279       37.74124083730131
O           52.94691207942124      -45.48159690692793       38.29944800693981
N           52.88657239553415      -43.59638584764740       37.04987559813925
C           54.32767239794141      -43.45911590235337       37.01059708106551
C           54.88501908382727      -43.34520409433159       38.39415068567945
O           55.86214790678292      -43.98665898328290       38.71615703279897
N           54.23789945767283      -42.51334557633118       39.26943379131774
C           54.66640338414601      -42.38674429510795       40.64668678911511
C           54.62107106699829      -43.71238891726670       41.33683107013692
O           55.59293864141333      -44.12619784856170       41.93031435857471
N           53.46169575998609      -44.43373111236372       41.24466088276196
C           53.34782643670020      -45.75225960475843       41.83200955060085
C           54.30576995832524      -46.71884273521578       41.21244862329397
O           54.61898592935724      -47.72797561942037       41.80582193024323
N           54.79994252561071      -46.42644075446843       39.96886554563378
C           55.74877094136071      -47.29390187457687       39.31214551002061
C           57.15177531052683      -46.98700511678230       39.72512388054443
O           57.99437870240715      -47.85856393571275       39.69561296970775
N           57.44327849843921      -45.70783032092732       40.13154926284730
C           58.73072143532221      -45.42077842094295       40.71949195825501
C           58.81723448762961      -46.03304301107446       42.07900715514906
O           59.86355689692051      -46.49374504926507       42.48074657949390
N           57.65966659729850      -46.04499150801196       42.81161495355694
C           57.58221863332117      -46.72584336354939       44.08610529703659
C           57.77720676131576      -48.20101517459396       43.91881767645613
O           58.57489094531819      -48.78433782027074       44.62005205666604
N           57.03634947530109      -48.84650168467049       42.96218868978605
C           57.16645975753934      -50.27424774609956       42.75654812733948
C           58.55677154787006      -50.63592837545335       42.34104780576460
O           59.03262105431860      -51.69752210220752       42.68183272514448
N           59.25621816161289      -49.73642595573916       41.57423481769329
C           60.63488952772649      -49.98984343614648       41.22470282706976
C           61.51295559018965      -49.92550006196246       42.43623972493618
O           62.28071594922334      -50.83102067079825       42.67788370212111
N           61.41895623550863      -48.82659106487271       43.25058707918245
C           62.35060362509003      -48.63146513523593       44.34500280334496
C           62.16816354317726      -49.67082522850949       45.40143761176676
O           63.09624554441564      -50.01237778502962       46.10309144008050
N           60.91804273827385      -50.20964220226567       45.54098245852718
C           60.67428593800400      -51.28209179823747       46.47792209489544
C           60.43492643171955      -52.57065050619518       45.76168389873794
O           59.70316368143327      -53.41208271845404       46.23926146154330
N           61.07065539110436      -52.76235073968174       44.55767306850848
C           60.64590062271751      -53.84584206703335       43.70651709815390
C           61.75304513923034      -54.44054819643640       42.88269392407442
O           61.76524228649666      -55.64739645946587       42.78162699561835
O           62.64758607889515      -53.62294798910697       42.28223251277322
H            1.35849329254906       -2.78477208103171        1.54528114682505
H            1.75339659495901       -1.56851810760357        2.54734619823964
H            3.22876958040263       -1.36006423324555        0.71832458828225
H            3.54079596688973       -3.09575290979102        0.78543088652629
H            3.57483436467653       -0.34332308590545        3.21970153965112
H            5.17307638183191        0.04942315144529        4.87949913638401
H            6.25918778527779       -1.09098799952958        4.09002831278634
H            3.16075779246479       -2.63271264903493        4.13737320980101
H            2.23776855943491       -4.04635501746714        5.84877922507961
H            3.62452287050191       -3.68264694013359        6.87462791189831
H            4.55626318025635       -4.29794199975656        3.51986382893802
H            5.27022308656355       -6.35779933661952        2.54197562840648
H            4.95930372434161       -7.16751788099895        4.08368911732417
H            6.57588498192712       -3.94606535159626        3.56240532113363
H            8.59937058586908       -3.21846254786260        4.48137315577947
H            9.21359286669261       -4.82915482691759        4.08539563891474
H            6.64060354384026       -3.70666487128757        6.50593081953633
H            6.45783877072137       -4.23251622967661        8.71717799782340
H            8.22519901328093       -4.24574047187310        8.69537267857102
H            5.86790484281322       -6.57810074275199        7.03682430280062
H            5.78581924826183       -8.86604735912210        7.26248363999991
H            6.29458723661678       -8.56701939213105        8.93188913899958
H            8.18925430333340       -7.76330480404019        5.95038302937530
H           10.25896975354016       -8.55655657907707        5.27594892285198
H            9.87014199951993      -10.05325112371386        6.13620925841809
H           10.25725088435938       -6.63858752199541        7.44547293427020
H           11.55496471079205       -5.94848188179678        9.23343902202162
H           12.75920715094064       -7.09509746493527        8.62681702382750
H            9.40854530632312       -7.65823619879285       10.01567546566064
H            8.77715310429742       -9.12508518350778       11.68688799109248
H           10.26276969858721       -8.61541143772591       12.50317937999653
H            9.68416317920438      -10.52979782795006        9.40842486817182
H           10.61669942809082      -12.55981528222993        8.79871933682452
H           10.56012680712477      -12.96611374182624       10.52060309070001
H           12.39966310958418      -10.09364816059518        9.40344968401336
H           14.70697613987765       -9.84880783611721        9.09145691192076
H           14.90033453412396      -11.60390090259976        9.16277680679455
H           12.95481549998498      -10.17587844824337       11.77646653400805
H           13.68049740086612       -9.55022993839316       13.95416058027477
H           15.33845473153715       -9.97666582278404       13.52223184554452
H           13.09275848295533      -12.37104673788250       12.26867155323311
H           12.40853648758417      -14.42338538514821       13.22731703794886
H           13.16957459413496      -13.95266217972744       14.75467821515350
H           14.44668204572641      -13.86110141250857       11.32732608538031
H           16.54288155336239      -14.55978496785518       10.57446839274726
H           16.30732110079108      -15.95441497292800       11.63774713607256
H           16.75199379436864      -12.36441006790516       12.39104895205551
H           18.16337928118200      -11.40312076926180       13.92445804068984
H           19.31225914821771      -12.61409975132374       13.33867054143500
H           16.23482902191062      -12.98027267734959       15.38563764626662
H           16.03635860563795      -14.11087034585563       17.40029516882791
H           17.67862514518352      -13.52661455471016       17.72451066315165
H           16.69911724291802      -15.68801515454498       15.00488026220663
H           17.45569224905138      -17.78753189091692       14.45119380999894
H           17.45741726582942      -18.09621681907348       16.19333117115666
H           19.59304164496592      -15.41082343415759       15.34794261801758
H           21.88697704236700      -15.34006371228159       15.15575748816972
H           21.87696789575394      -17.02148316525331       14.61510454283933
H           20.08390138171068      -16.48834454325005       17.64019220295743
H           20.67239663009447      -17.03498176039668       19.80663529384007
H           22.36070322482632      -16.74231601447279       19.38504207142203
H           20.76313913607490      -19.03896611706956       17.18894992435583
H           20.73736615704225      -21.40051100960924       17.33239778920341
H           21.52117342661717      -21.31090140116763       18.91114414404233
H           23.06320106668065      -19.15609449730431       16.58345405924129
H           24.92149837069658      -19.61269982414986       15.14694726171967
H           24.92729147622284      -21.28331634327567       15.72756651822280
H           24.52401450653959      -18.26532334978366       17.71566233089399
H           25.66351388692151      -17.69385044053324       19.67169522300836
H           27.11509845103529      -18.28085516242327       18.84708476161547
H           24.07822294689218      -20.03157061036191       20.03029388825322
H           23.95119263592474      -21.94508804735893       21.29753160252727
H           25.39884718864309      -21.32244926441134       22.09968919700164
H           24.93574044582985      -22.54514143813334       18.63320536121154
H           26.23380575612423      -24.07319348907553       17.50800351032028
H           26.20439498260044      -24.96082680581303       19.03929501529728
H           27.78777542734203      -21.74708209916870       18.21449128678107
H           30.01313220828975      -21.13962439492728       18.49889799935813
H           30.40999525599094      -22.83422651822449       18.17112817295262
H           28.42338464097829      -21.44879111228141       20.91731107849989
H           28.69547725415373      -21.75282896459528       23.17898074652296
H           30.43171045266178      -21.72899257004131       22.84332261289915
H           28.85924020099939      -24.32959628219995       21.06179023573912
H           28.75898713556047      -26.58818554698787       21.49343080692254
H           28.82936957937819      -26.24954401112673       23.22605280856017
H           31.37412516648585      -24.62023112329971       21.35157909937077
H           33.62571751478248      -25.10955779764889       21.20311822077744
H           33.23240746053303      -26.81866407023668       21.39723292990036
H           31.86471893230315      -24.79623527425446       23.98239008149454
H           32.80056462611785      -24.32830501596865       26.10300301764239
H           34.30902440684889      -25.09752112456409       25.60443860769020
H           31.49196772779337      -27.03385935159267       24.72021939099408
H           30.44076430643315      -28.77810239211406       25.97374352990634
H           31.56792664077603      -28.46895618151789       27.30103799422550
H           32.33404527095602      -28.64508126777535       23.74616336248511
H           34.02638829836978      -29.88346196808540       22.71977688346397
H           33.56912688079599      -31.18812508843370       23.82356854003787
H           35.06327190781022      -27.87101493987473       24.47918419204517
H           36.92194301710901      -27.37379485891771       25.72373039260267
H           37.54907564566157      -28.91131126869784       25.11577213672537
H           34.74646662402721      -28.23754587876913       27.44810925366009
H           34.36803138984797      -29.24212428590633       29.48926011389368
H           36.11169177243261      -29.04997131068648       29.72260363323457
H           34.26813075828293      -31.14145901306057       27.33740716458964
H           34.46133741963739      -33.41358423799510       26.96501839405999
H           34.71960104577212      -33.55432309561308       28.71087281716571
H           36.75046997366614      -31.95471919341254       26.09127455049182
H           39.00958983593245      -32.24973444213156       25.66793763524786
H           38.77479090959471      -33.92995382030369       26.17112740768739
H           37.91894276640306      -31.34826162414305       28.48744136061808
H           39.13247269104798      -30.52382894163553       30.30661694395892
H           40.59710074462951      -31.28158232487966       29.67137645405337
H           37.79561245230047      -33.46269950129980       29.79434855686890
H           37.17485412100487      -34.93824066032028       31.55583177861793
H           38.55997968427135      -34.37845852363927       32.49620276523500
H           39.49150767057822      -34.72156191640708       29.13160869355880
H           40.47325997409727      -36.58127282267721       28.03445100015704
H           40.19586835256533      -37.56336433616189       29.48049421811762
H           41.61555473932130      -34.20720182973542       29.12425549532530
H           43.52228145543594      -33.36181149778285       30.17312066223249
H           44.26534726171946      -34.91311062206300       29.75740878651185
H           41.52176290465702      -34.05595880057254       32.08209123741510
H           41.25262202023192      -34.72052590640843       34.26260903102250
H           43.00369277466019      -34.49025554359334       34.36109757113665
H           40.99512021466444      -37.05528305424452       32.57065605106075
H           41.27084640004531      -39.34910279177377       32.66927099639382
H           41.66658686846633      -39.07617680593262       34.37532979892413
H           43.51256025658660      -37.73927068755706       31.58245968449977
H           45.73805046563366      -37.96958926807424       31.05419280945635
H           45.49370187047231      -39.66798647877582       31.48819114446405
H           44.88055649492790      -37.46716652605004       34.19960681272946
H           46.20539826702105      -36.95057198469372       36.02047951465947
H           47.64225730853101      -37.22937124390438       35.03263652888486
H           45.31719939967991      -39.91012513489905       34.90774602603825
H           45.40064199042920      -41.98009145684975       35.92428597979854
H           46.28357941513767      -41.25427795679854       37.26852506491561
H           47.77950557748449      -40.55102968499883       34.12197998663165
H           49.53616564349078      -41.72087831158853       33.05998543740746
H           49.40579542016700      -43.00443182528576       34.26511648958285
H           49.37685188308653      -39.79299927265816       35.73956612198751
H           51.23428649421349      -38.52590094891369       36.55864137252679
H           52.31975972522034      -39.80680694398372       36.00304214888084
H           49.15002542221403      -40.18813761236986       37.75635295047135
H           48.72415810872523      -41.48592612804939       39.65087432127793
H           50.26861122261705      -40.87702970786498       40.26174898640471
H           49.50416830136004      -43.06957816209454       37.38525402751007
H           50.40488073252465      -45.10926299775617       36.87544589782572
H           50.50735278042807      -45.33792398653906       38.62582835192073
H           52.34351000931416      -42.96864193256715       36.43533179917598
H           54.61604329889868      -42.58737980997736       36.41448529437596
H           54.74427784710582      -44.34916531111665       36.52963684083147
H           53.45145688578484      -41.92160432558683       38.95850168964792
H           54.04334994506714      -41.66057675835235       41.17854855109309
H           55.69586971900898      -42.01639285681780       40.65125932859118
H           52.63518518661448      -44.05158274001793       40.75860679652812
H           52.32503122329003      -46.12860109523134       41.72960477067835
H           53.56545882745366      -45.66883484227481       42.90074918286535
H           54.58431868548509      -45.52011104910152       39.50033275325593
H           55.64485761434103      -47.20702073709283       38.22588313680956
H           55.50873886027060      -48.32563726164125       39.58699797172260
H           56.67254965811796      -45.05633940077305       40.39576463213618
H           58.90267502267432      -44.34090111804655       40.76429308347144
H           59.50023212030855      -45.85959017490645       40.07699438240232
H           56.84035324913182      -45.49863051964900       42.49197891444960
H           56.62478130777753      -46.52234332864864       44.57566670342807
H           58.37803755578935      -46.33428039286589       44.72708462174693
H           56.24510605270955      -48.37950755757822       42.49284106943676
H           56.44720837379574      -50.62588294578860       42.00998971166563
H           56.94033736351688      -50.77611898000971       43.70280823070001
H           58.77721277221877      -48.98280366688761       41.05465275615576
H           60.97934804216783      -49.27555479820588       40.46968293079195
H           60.69624306777109      -50.99291428692084       40.79088292562563
H           60.79609472087908      -48.03896470845698       43.01086814916576
H           62.23679132779201      -47.63189417215857       44.77686830585993
H           63.36647677489795      -48.71170017245932       43.94448823678223
H           60.10525495330854      -49.80646060489044       45.04226315295895
H           59.81420415455613      -51.03923747025485       47.11016384885381
H           61.55340960022630      -51.37560465142488       47.12490487648900
H           61.47194475558767      -51.95218005902667       44.05188119060808
H           59.83116946039992      -53.49645978062252       43.06295705559553
H           60.23846900902322      -54.62431985322605       44.36136944076821
H           62.49429069812098      -52.66230483951416       42.45160391510314
