# Supplementary material for: The “Bubblepole” (BUPO) Method for Linear-Scaling Coulomb Matrix Construction with or without Density Fitting
Source: J Phys Chem A. 2025 Mar 3;129(10):2618–37. doi: 10.1021/acs.jpca.4c07415 (PMC11912483; doi:10.1021/acs.jpca.4c07415)
Supplement: Supplementary file 1 — jp4c07415_si_001.zip [file jp4c07415_si_001.zip › Structures/Glycine-Chains/Gly70.xyz]

493
 energy: -73.435454648952 gnorm: 0.000925963814 xtb: 6.6.1 (8d0f1dd)
N            0.51180725740626       -1.11453706412564        2.79117451664253
C            1.33083121873031       -0.77870064071794        3.93326458089596
C            2.28399689145161       -1.91436395833589        4.27625737988952
O            3.10836534097085       -1.69292950138940        5.26409845532859
H            1.91234204960487        0.12332532680589        3.71432143039608
H            0.71222595524892       -0.56072242110875        4.81165872262324
H            0.10635553539596       -2.03777493832287        2.91626318399166
H           -0.23754327340875       -0.44911419278596        2.64144573765596
N            1.87999560969777       -3.25532626994982        3.97177711817124
C            2.36857099519771       -4.29813268460330        4.84708626915094
C            3.88627934148160       -4.39003772411741        4.88512291417007
O            4.38859256053884       -5.33532035809875        5.63180615178255
H            1.99523247937081       -4.10760468731528        5.85712821036413
H            1.95710974309626       -5.25608497473210        4.51942683089794
H            2.75242006183527       -2.67063498360924        3.38642283404606
N            4.67720901503966       -3.80645266500348        3.84256082864280
C            5.99020741423502       -4.37057961108973        3.62303566821958
C            6.89006035317917       -4.28338985190091        4.84572830849791
O            8.09786719516204       -4.75857906282155        4.71019164208147
H            5.87465363908091       -5.41917245316706        3.33496760136409
H            6.46362501219964       -3.84888407859825        2.78751975791409
H            4.54601352068894       -3.31498589123145        4.93110786552340
N            6.60121393992903       -3.34993251196679        5.89350009918081
C            7.70698850353894       -2.91261925064310        6.71576130240868
C            8.41137515173738       -4.05921507324726        7.42376214285825
O            9.40165206500733       -3.73733115331699        8.21046338330818
H            8.42421563023173       -2.38304833481814        6.08249305281429
H            7.33338236735731       -2.20234682304113        7.45787590131485
H            6.38161751348802       -4.52835288462716        5.97525554521680
N            7.75256425239294       -5.32009002269880        7.59062447962102
C            8.20633058875653       -6.14775128055895        8.67877250873111
C            9.65799800244638       -6.57760314485235        8.54753721836517
O           10.05773200897097       -7.44954630807455        9.42871788843537
H            8.06781193610121       -5.60570146355210        9.61778687768443
H            7.58160186885829       -7.04211972945992        8.71159758959348
H            8.60895791185915       -5.12063479120247        6.77096231414504
N           10.31244857347223       -6.46116236955923        7.27666889774004
C           11.27906726792530       -7.46026171326266        6.86805800693614
C           12.34211261777914       -7.77571005392347        7.91191912879602
O           13.08001123840158       -8.82726985835297        7.68907080720998
H           10.73335043681512       -8.37765614660817        6.62925205452569
H           11.76211223158709       -7.12457932476709        5.94677717981151
H           10.58840261908392       -5.77866532951009        8.22454838311714
N           12.65915016877365       -6.88328492967900        8.99268883671772
C           13.69968061835003       -7.24515378252324        9.92552534308253
C           13.07258483541604       -7.90287180291490       11.14971104037583
O           12.74430605542702       -9.15487622228724       11.01172829183561
H           14.39258568795696       -7.94108100060230        9.44117305516355
H           14.25336452077781       -6.34617624961799       10.20889217559870
H           11.84686829992557       -7.76744657634960        9.06272235809389
N           12.66003507695589       -7.16691706666915       12.31518784995154
C           12.14647543802106       -7.95491221983817       13.41759742905070
C           10.87600233524172       -8.71766575647567       13.05856999832835
O           10.52410463506274       -9.67141312268493       13.87586496195537
H           12.91893409992118       -8.66557855761534       13.72386722816369
H           11.95112608771070       -7.29656713640735       14.26764660057958
H           11.97929626320902       -7.28126080912384       11.36357103976373
N            9.90014613718105       -8.10553405867953       12.20451194446511
C            8.53415302890765       -8.58086461664370       12.23635512119005
C            8.25108808064783       -9.48407282671012       11.03909498278827
O            8.56825816299985      -10.73505186219444       11.20712324148090
H            8.37352389330989       -9.14206061371209       13.16315701724516
H            7.86100874446844       -7.71956812111367       12.23566644673160
H           10.64445556564896       -8.98618545968554       11.85162514531978
N            7.85541315667443       -9.01859560528865        9.73182015417327
C            7.76996532662681      -10.00782108158374        8.67059475716667
C            9.07331584485454      -10.77980375011847        8.47358883306181
O            9.06190183146364      -11.75812473470392        7.61268145145542
H            6.96901567718791      -10.71062559473030        8.91691867169139
H            7.49588242255064       -9.51115555589591        7.73660439790418
H            8.96417831429100       -8.97124678580868       10.10899747391000
N           10.32090714004081      -10.33222191012608        9.02729657792648
C           11.54008584240294      -11.06300969143546        8.75570784706458
C           11.83906343928534      -12.05282518626524        9.87306776670153
O           13.01465531396572      -12.61576839271511        9.82608297343451
H           11.46494197324016      -11.57326297117709        7.79036404952002
H           12.37004127870578      -10.34785915947011        8.70869745831497
H            9.57454696856316      -11.09510842773017        9.58006651681996
N           11.25118128771046      -11.73813042262119       11.14254878075809
C           12.12277207177365      -11.72824091666360       12.29345759835058
C           12.77539015650782      -13.07033677772114       12.56293528841393
O           13.63451964153403      -13.10953171136067       13.54347120298016
H           12.89783589229073      -10.97509810040101       12.11373775381036
H           11.54273302389543      -11.41361509995069       13.16846719335871
H           11.04724969918651      -12.76611229077761       10.56651573608000
N           12.14193029402509      -14.27537987474810       12.12235698134317
C           12.45845507780099      -15.48360923951059       12.84980727984066
C           13.93103076763588      -15.85669160605105       12.76932176408170
O           14.26046284916677      -17.01771923328322       13.26521156477155
H           12.17249632407773      -15.34762920437019       13.89675629638552
H           11.85724131909448      -16.30227630061295       12.44563468463297
H           13.09659931219189      -13.78946174538644       11.57637723055467
N           14.77476315927478      -15.22751701257430       11.79758046115882
C           15.91201292190659      -15.97581445888766       11.31248536303682
C           16.86802432480691      -16.40970681644317       12.41290084689868
O           17.92335392530528      -17.07412240992733       12.02810086280499
H           15.54471137678326      -16.86033446775899       10.78455367847203
H           16.45036520166970      -15.36016347026773       10.58695846565329
H           14.80942698204573      -14.96880191943892       12.96858428299565
N           16.86771052356834      -15.74674700924912       13.68346529584558
C           18.09801139697039      -15.78014766107599       14.44274668020069
C           18.58898464223464      -17.19088121458271       14.72944248939567
O           19.76758269617173      -17.29531537977781       15.27865281168496
H           18.86367994929208      -15.24418813222591       13.87572259339973
H           17.94860286079889      -15.24573769753539       15.38405935026828
H           16.38150388356280      -16.82885187271884       13.50176656413977
N           17.67324160906573      -18.29266461394739       14.77258966905867
C           18.08402588468800      -19.47788806979365       15.49401709478030
C           19.37072926106382      -20.07486288515119       14.94687845872514
O           19.80717798377071      -21.16362409097569       15.51794187544136
H           18.22045988684424      -19.21687677987164       16.54699714525638
H           17.28396154967427      -20.22039420849423       15.43636768789080
H           18.38314436646658      -18.05591982234546       13.83328261414662
N           19.81814792603394      -19.72649154762829       13.63129086985961
C           20.85133570525769      -20.51606019921759       13.00890138184297
C           22.13969468263603      -19.70963638106521       12.98208195254832
O           22.74489447857955      -19.59593155026445       14.12912036384145
H           20.99620574249862      -21.44012115743394       13.57794391948059
H           20.53624245267872      -20.78111547187944       11.99597207939433
H           20.26504909762254      -19.24432394425471       14.64275595262890
N           22.52234770237170      -18.89277906626965       11.85975574843319
C           23.77797663907968      -18.17624864446335       11.95682314133598
C           23.82255068300257      -17.22300220716618       13.14319422180736
O           24.92785273146746      -16.55019826383083       13.31064432346263
H           24.58940627428251      -18.90369711276194       12.04296165776522
H           23.93642857599194      -17.61365261670387       11.03340085900069
H           21.76982557454880      -18.52394453134459       12.68064975392199
N           22.61096779822570      -16.77578897048016       13.76820711033088
C           22.67269355081297      -15.70402981465580       14.73159852702586
C           22.61597212299283      -16.29244522445243       16.13242536700152
O           23.60198044566916      -17.08265712619250       16.43893059053120
H           23.61077714328531      -15.15660626477439       14.59442150419438
H           21.84132867526462      -15.01512793464584       14.56109793062401
H           23.29996464726083      -17.66808432798711       14.19787718039165
N           21.52898508507765      -16.08259807370155       17.04947208621229
C           21.66201097251046      -16.61095436127164       18.39265987095294
C           21.97783484442663      -18.10187408810713       18.43464625504735
O           22.18230432314126      -18.61915145410260       19.61399719737523
H           22.45763023874506      -16.06139491381261       18.90327782980829
H           20.73348615203799      -16.42386082819506       18.93780389427340
H           21.52726705822938      -16.94978792156967       16.24722026232695
N           21.77646815547454      -18.95773944496593       17.29831234248935
C           21.96304872073183      -20.38189289037119       17.44565871208214
C           23.39111501269014      -20.74722644031938       17.06816795042817
O           24.30924286402423      -20.30216223440262       17.87352517064338
H           21.76850630316115      -20.66088712922706       18.48597772073700
H           21.24756220670067      -20.90433057577530       16.80473407772648
H           22.82933981748579      -18.44472789234969       17.57590697965373
N           23.76131025896384      -21.44027469850609       15.86482930196493
C           25.16276330289783      -21.76263523694749       15.68652854192836
C           26.08836462343304      -20.55580052071259       15.81358539198710
O           27.36432158378399      -20.81564261373947       15.88359744140204
H           25.44101161737725      -22.50984327913770       16.43422646770039
H           25.29687689558387      -22.22018232413235       14.70317303348253
H           23.60064778331032      -20.27352700648780       15.89811442838348
N           25.63556754446289      -19.24589480708984       15.43846183033915
C           26.60703205000549      -18.20975333820290       15.16191568553309
C           26.80014569672911      -17.31670548443292       16.38193957826774
O           27.57227586014046      -17.80958015198352       17.30476017299070
H           27.56054522171647      -18.67693946239090       14.89518654899938
H           26.25710495972517      -17.61809423337629       14.31131201526374
H           25.74086428272292      -19.61852285647367       16.57860757572292
N           26.07931669182602      -16.09567814810633       16.64513833756078
C           26.27695054798843      -15.45795910393234       17.93494060649586
C           25.99736422303334      -16.39552064114527       19.10784956784058
O           26.30588538636773      -15.96845571924769       20.29990161023734
H           27.31174897528711      -15.10837942709689       17.99217379044853
H           25.62786109262917      -14.58171983997746       18.00328879909329
H           25.60314877800724      -17.15368519770275       16.81098894692752
N           25.26561786972966      -17.62206235555995       18.95468056599628
C           25.00883752614527      -18.46288305508551       20.10506030392325
C           26.14875278143749      -19.44881370098330       20.31934355001006
O           25.95615610381754      -20.36523092410591       21.22693097767548
H           24.85478284639060      -17.84314342888891       20.99370795928980
H           24.09223126192359      -19.03424027348203       19.91308791981552
H           26.45975955862985      -17.53403297699104       18.85787848555979
N           26.93954685524289      -19.75444885454169       19.16494259956710
C           27.30913556448918      -21.13014631607170       18.94029824378223
C           28.20022580777510      -21.68580151035398       20.03666335552211
O           28.62763978591151      -22.90646112671246       19.86816170042943
H           26.39183313695336      -21.72235954314107       18.87100093917161
H           27.82646260043970      -21.19467095215835       17.97565027497218
H           27.38261332988353      -19.22251743172682       20.14369455406457
N           28.94472964078427      -20.77706888238601       20.85446523300602
C           30.22167827535865      -21.23526085405979       21.35245053932712
C           30.12136643065148      -22.46685747038735       22.23872061347743
O           31.23674977681723      -22.87727702178244       22.77714079466333
H           30.86795197990186      -21.45657383518142       20.49810967274171
H           30.68823700246844      -20.42327603166471       21.91644028133089
H           27.99282225542681      -21.39696622881048       21.24917017443823
N           28.86727448698493      -22.84136780896819       22.82141539016808
C           28.90680474385618      -23.58568559442850       24.06113975401872
C           29.70140536961134      -24.87970728451894       23.96574729595548
O           29.78590311136678      -25.58952673664794       25.05735951426256
H           29.34881407725341      -22.94882289453184       24.83260418519153
H           27.88199332475838      -23.81113775883139       24.36774188157617
H           29.36004740574375      -23.41332593571161       21.88805605688415
N           29.93429432005579      -25.49917000592540       22.69555274480431
C           30.18380083861209      -26.92300681597915       22.69416982583967
C           31.41691698038279      -27.31531183300006       23.49443954735441
O           31.73865372125170      -28.57963541340974       23.47507472754631
H           29.30741913940128      -27.43126197270616       23.10612502779673
H           30.30361287552058      -27.25571968012102       21.65972702264486
H           30.76875491099659      -24.87295103285910       23.29075377631856
N           32.40603997552557      -26.33042165924688       23.81692264219253
C           33.76712628077782      -26.78443583438345       23.99701769351493
C           33.91635371233627      -27.82699490734702       25.09442519404029
O           35.12654326297960      -28.25676965412403       25.32380569392343
H           34.12105611797354      -27.20395748999779       23.05097635691740
H           34.39568050293062      -25.92083251340103       24.23004478607399
H           31.62598478224334      -26.77134267154483       24.61621719866508
N           32.92136071677820      -27.95601958347217       26.11584794649826
C           33.35205660629445      -28.53616297572360       27.36775322130728
C           33.75828774581862      -29.99825392143328       27.23975131015717
O           33.93831726549995      -30.63491788224799       28.36496460184828
H           34.19355445473639      -27.95403722936242       27.75412727875905
H           32.53292188525607      -28.45357916201648       28.08708764508440
H           33.02749555075134      -28.71623457426562       25.19045381590140
N           33.42775152728503      -30.70471711887481       26.03644094828827
C           33.23068751105324      -32.13286087818919       26.06884085789709
C           34.47276976040651      -32.86103211551442       26.56823984037142
O           35.60396585537241      -32.36636435773344       26.15237932825331
H           32.37549902475666      -32.35430495174634       26.71319639328304
H           32.98912400698237      -32.46194184776160       25.05437200102440
H           34.54712944754833      -30.38197458446648       26.32230141665691
N           34.38585134349240      -33.44710991927771       27.87697710220318
C           35.46234904603505      -33.09164101766680       28.76825819982977
C           36.81577955956720      -33.61935906191287       28.32866361024320
O           37.81405885309425      -33.32453514978339       29.11102109418458
H           35.49789743911962      -31.99779046351975       28.82147205364729
H           35.23401849746965      -33.46400233841229       29.76924304448768
H           34.64675995496633      -34.07482750246692       26.89326918017619
N           36.90924683593818      -34.71893731327393       27.41376834972881
C           38.08227281482783      -35.56571363917756       27.48398086154991
C           39.39426587191842      -34.79949865388875       27.40504697330576
O           40.48662769146316      -35.48762694399019       27.59107778091425
H           38.04810177598308      -36.11963632884143       28.42596339160916
H           38.03986947233226      -36.29702662335292       26.67303027457978
H           37.12882068986727      -33.58051249633669       27.10297785171268
N           39.46214094637276      -33.49393636266461       26.81612013912052
C           40.76242618318121      -32.91929166492716       26.57080208158138
C           41.09891064270499      -31.94381364029545       27.68851973610203
O           41.40215996461989      -32.48559710051578       28.83385054075633
H           41.50941958408273      -33.71898600862166       26.53281097770753
H           40.75199445065292      -32.41210740261316       25.60216870392838
H           39.37903598615236      -33.69422472293117       28.00137169836316
N           40.87436503167059      -30.52723011867560       27.57193987089939
C           41.28324508168636      -29.69362205993576       28.68353858231060
C           40.51801107461441      -29.99626118699411       29.96494109417581
O           40.71461399385167      -29.17716735488755       30.96107995500090
H           42.35435134372597      -29.83229410387757       28.85539754534765
H           41.12559163211620      -28.64665767081369       28.41124658527042
H           40.03177416143228      -31.27913055483820       27.90137860834703
N           39.30661970687621      -30.76272679528844       29.91896565421840
C           38.43592537438806      -30.75578412572190       31.07103562145986
C           38.63006258168774      -32.05019668089584       31.84875393482097
O           39.80478254530775      -32.18459882600291       32.39227326918722
H           38.69266629159982      -29.90026188836234       31.70506718786222
H           37.39957967564574      -30.64505991915318       30.74014124927909
H           40.37407849091732      -31.21043043982549       30.26266574385205
N           37.72590468170992      -33.17185869631964       31.81632940347629
C           38.13480025163532      -34.36880321051952       32.52673583719544
C           39.47897322452049      -34.91068753153267       32.05097829354421
O           39.95237154897897      -35.95179750251254       32.67802157312288
H           38.19680475793750      -34.13592382342278       33.59342841927603
H           37.36777484198806      -35.13664575927962       32.39997835297061
H           38.49036306483492      -32.95633000188709       30.95392659856266
N           40.05778993437195      -34.49484625923995       30.80693546790501
C           41.16133082354384      -35.24892282419359       30.25527895050593
C           42.34224130846451      -35.34149344315364       31.20687719067795
O           43.40038618531933      -35.96204179212692       30.76246371091206
H           40.81289102842032      -36.25031083630956       29.98760895366464
H           41.48154716886604      -34.75617983063084       29.32966884469029
H           40.35318656216273      -34.01590704468549       31.86249146782302
N           42.48067275182631      -34.34332360150126       32.22289983965359
C           43.82094107652195      -33.98021614652969       32.61811788515170
C           44.61223406773077      -35.14572512637024       33.19066848016203
O           45.79487316861751      -34.86220754584333       33.66357919010296
H           44.34302276363356      -33.57728633274404       31.74525011032066
H           43.75887187966179      -33.18229411852162       33.36323822472232
H           42.17308168048574      -35.48346173556757       32.45109986219565
N           43.93641780615854      -36.33199808027653       33.62596527491988
C           44.58160951978182      -37.10447598771761       34.65785853291523
C           45.97578862338670      -37.58273317154672       34.28929171135248
O           46.56296857984372      -38.31451035892404       35.19206190799375
H           44.63744284135615      -36.49660427023198       35.56452528105071
H           43.96238350640875      -37.97563709484346       34.87908848560697
H           44.56430444080880      -36.26448463731018       32.60468051677230
N           46.36737002300385      -37.66514860011647       32.91201345680807
C           47.29894961325061      -38.69476350139296       32.49466502250107
C           48.55661207425578      -38.78687918140957       33.35032788686509
O           49.29689519977067      -39.84766804918660       33.18737538803330
H           46.77612764660191      -39.65499718214843       32.52749736205513
H           47.57868601868859      -38.51524411766398       31.45335080782112
H           46.79252747890799      -36.83696986182116       33.67002946779331
N           48.99641592912231      -37.71358311657229       34.19910095456591
C           50.19125158775476      -37.86955090372825       34.99376195906341
C           49.79955582724757      -38.29435921481914       36.40499719280642
O           49.52121092854785      -39.55686573130514       36.55470917250512
H           50.83332443630365      -38.63023500052959       34.53745354723120
H           50.73502105071429      -36.92128838603895       35.01027684972460
H           48.26681241710437      -38.60040676013207       34.55497686440344
N           49.51478440132816      -37.35709977761253       37.45921688232968
C           49.21735332459909      -37.92661405050395       38.75849932935558
C           47.96168166659187      -38.79233864684411       38.75457337545046
O           47.81583766001851      -39.60294821401428       39.76599327316174
H           50.07111190025094      -38.53330233803684       39.07285164460760
H           49.10411857490023      -37.11886686331560       39.48583986185301
H           48.71210098834873      -37.67684492147180       36.66417719309585
N           46.81752989220897      -38.38485035449488       37.99214294593504
C           45.51788983530815      -38.92510148456306       38.32709993869794
C           45.14265449235940      -40.05731686637102       37.37440201762999
O           45.57569635344925      -41.23480033528867       37.72030793865923
H           45.54466890880366      -39.30610298330320       39.35372790697653
H           44.77854970276593      -38.12137319115644       38.27879612779625
H           47.56388823691852      -39.27365718538077       37.66332397123339
N           44.52875273006450      -39.87305115376133       36.08178648594903
C           44.35574816950647      -41.05299608556835       35.25160454178479
C           45.66255575991710      -41.80474423829958       35.00340936101511
O           45.58554435071239      -42.93227341350776       34.35441566932455
H           43.64480263939237      -41.72152689128178       35.74537938307810
H           43.91866825333177      -40.75671506991950       34.29483730637916
H           45.67495529523396      -39.70865066161854       36.26520682381518
N           46.94689929260262      -41.20618161853714       35.23718377120609
C           48.15602187919853      -41.92536053833766       34.89559314549755
C           48.70845783205797      -42.66744480677016       36.10649128339425
O           49.92753533994309      -43.11520948199456       35.98443647933637
H           47.96197201629170      -42.61445489135983       34.06767285627281
H           48.91018172726886      -41.19731009893457       34.57307109327056
H           46.35701727228123      -41.87173254965523       36.04656092719885
N           48.25649655689062      -42.17807366993606       37.37576688759240
C           49.26800683460696      -41.84577987017675       38.34999343680470
C           50.09945309284973      -43.03499818338893       38.78947463204036
O           51.03349750240072      -42.78381120175062       39.66410890021032
H           49.92239661234801      -41.08850672333531       37.90449844022214
H           48.77718251960279      -41.39652712222590       39.22095091705988
H           48.11436636053666      -43.31288817974207       37.02750332066602
N           49.55689754901502      -44.35488122014402       38.68133751652839
C           49.99494488722033      -45.33084052143426       39.65510217292427
C           51.50284556746696      -45.52830284426990       39.68372076162108
O           51.95973406027795      -46.36277953362102       40.57730619718074
H           49.65854948272236      -45.00481816242690       40.64354727750545
H           49.50776755643288      -46.28546813316955       39.44067293389314
H           50.42158066128550      -43.93435386206833       37.96057243481651
N           52.31043019432747      -45.19168987692309       38.54921583829638
C           53.58980055339530      -45.85670309806279       38.44024202512789
C           54.49927809534363      -45.58618392226057       39.62865980990365
O           55.66797151856154      -46.16559016487461       39.61045118775860
H           53.41503965299499      -46.93259565538219       38.35609186626561
H           54.08188113787839      -45.52655313643199       37.52204543463967
H           52.22607569250470      -44.50454815789293       39.53011584465494
N           54.27012888771534      -44.44031163964461       40.45794867391720
C           55.39324094115124      -43.88395343189381       41.17838542042086
C           56.07192396084177      -44.89093203280619       42.09209513936814
O           57.08339973336174      -44.45408127277784       42.78912353079451
H           56.11836279025513      -43.50420671889691       40.45340711494548
H           55.04355027544884      -43.03469209762779       41.77131913018538
H           53.98657050533926      -45.56068246052825       40.78395802898199
N           55.39144584358809      -46.08742151671635       42.49148303666880
C           55.91935786454560      -46.85996394430705       43.59075077744014
C           56.45582318506253      -48.18226782823613       43.06233939613514
O           57.61437657458356      -48.11949337312331       42.47256821873248
H           56.72177788153317      -46.29843028308289       44.08136490337311
H           55.12284050439833      -47.02812153842008       44.32072094164155
H           56.21707720876010      -46.04791242874526       41.61595389651871
N           55.65217827392603      -49.37333951377244       42.96742845960266
C           56.29438760980135      -50.55545684302305       42.44065122432051
C           56.81979483028784      -50.36000997428617       41.02425879241029
O           57.46922914657944      -51.35927404639876       40.49500935237437
H           57.12340033359811      -50.80639303290395       43.10602225149475
H           55.58700707208545      -51.38804174977363       42.45937576164265
H           55.62304760577116      -48.52410128577513       42.15679200722342
N           56.33407643354928      -49.29494817241588       40.19286275921852
C           56.73736919925654      -49.24453750362511       38.80833726228764
C           57.88025959988698      -48.25002275316554       38.66417294759282
O           58.96868404356892      -48.57157475950898       39.30098512501742
H           57.06907652108009      -50.24091328081206       38.49780083915621
H           55.88234325196948      -48.95320944170085       38.19256432179005
H           57.35073441519041      -49.23657214475834       40.83812112352295
N           57.76391114460528      -46.97357591757065       38.00915032473661
C           58.95236598587903      -46.14843221448024       37.90765453942578
C           59.60448453991815      -45.84927299079557       39.25371433683051
O           60.77051372742565      -45.26556888552345       39.22372298839819
H           59.67511212011683      -46.66449770854428       37.26913253850208
H           58.69028728951208      -45.20913028719641       37.41429355692101
H           57.45623695934076      -47.13868627956251       39.13415899130726
N           58.88866876871257      -45.92916048518696       40.49553335628794
C           59.55121655759100      -45.44600208991157       41.68977414929882
C           60.54272399393498      -46.47055252909141       42.24706701188698
O           60.48690869661091      -46.64613661489103       43.53914013892238
H           60.04591560826002      -44.49424166101234       41.47370963798733
H           58.78540199813642      -45.27249193804571       42.45390110515329
H           59.53923861900935      -46.82725893162561       40.03948927308250
N           60.78091992011581      -47.60039491348060       41.39709227713517
C           60.47955456425064      -48.88757236466084       41.97186378149524
C           61.45784562392833      -49.30774825548618       43.05110019092928
O           61.26172701385732      -50.49011633086426       43.56445264950509
H           59.47154827644141      -48.83755590135009       42.39893531495324
H           60.45844315215277      -49.62929904064274       41.16792182231886
H           61.65947513079765      -46.91885998242441       41.82846970369135
N           62.66518550753244      -48.57699865151488       43.31932287449273
C           63.70747500959963      -49.22464959686654       44.09261907297484
C           63.20822910583032      -49.78118229501417       45.42276187887472
O           63.89844618869731      -50.74990302457969       45.95516124389728
H           64.11332525272955      -50.04557634859033       43.49447288483693
H           64.51971925857555      -48.51467454701229       44.26788242575098
H           61.65394326656983      -48.41712560172592       43.93288030687898
N           62.07164318181106      -49.24632614186402       46.12283508089377
C           61.68856949347944      -49.89377702364111       47.35916512482741
C           60.75779672389395      -51.06628717376545       47.07403662200363
O           60.65753623659192      -51.98698572945273       47.99164320024499
H           62.58987246979823      -50.24537488078899       47.87108880624265
H           61.19217073377423      -49.16971209557424       48.00996529997568
H           62.00332936597883      -50.08776905984118       45.27695669081346
N           59.75923035850609      -50.92807143811117       46.05310497950205
C           58.63633135879752      -51.83419480585992       45.98971872989591
C           58.74136532436783      -52.69904699613581       44.73282201698973
O           59.10990123446660      -53.93346618568400       44.93093035591275
H           58.63193232175630      -52.47108955366249       46.88167432869801
H           57.71143931734215      -51.25143400780566       45.98215153901640
H           60.78053138770041      -51.54920901758985       45.91360108937939
N           58.62687768158374      -52.18155483243402       43.39229226530844
C           58.85235426191456      -53.09276719916137       42.28121970783534
C           60.20060054927195      -53.79166548736518       42.37483878276004
O           60.55525438632623      -54.56006695229750       41.38436676905142
H           58.04956166273891      -53.83455618997100       42.25973361548802
H           58.80582695192463      -52.52684613265784       41.34447109710931
H           59.61463088399192      -52.09478714317397       44.01620636139181
N           61.18401436208902      -53.31223105555051       43.29442799211565
C           62.56948236816105      -53.68498790301346       43.15376723194365
C           63.13923303912636      -54.09078304127495       44.50289481988425
O           64.40624708086844      -54.39816670070482       44.53140860651411
H           62.67148372106234      -54.49905572799850       42.42829904552399
H           63.12167771646698      -52.82345130707806       42.76927650282153
H           60.48963525609042      -54.26743913340795       43.50920757762562
N           62.46740081674633      -53.65062289036295       45.69206165012972
C           63.25094294182409      -53.41083354702962       46.88339885241187
C           64.07340861686312      -54.61065249300439       47.31612943422150
O           64.81419514455234      -54.44555312852606       48.37622511512027
H           63.92299513620819      -52.56666208238231       46.69217074688191
H           62.56989809190355      -53.12599847761455       47.69321351429932
H           62.46069403040367      -54.78595772028698       45.31218219022102
N           63.69213414014818      -55.93105994090719       46.91576841238008
C           64.10257959399355      -57.01827525911833       47.77587679821072
C           65.61164463005794      -57.10879956821424       47.94460767980935
O           66.05472826121401      -58.09863892169970       48.66965094077226
H           63.63682134376533      -56.88058308702308       48.75609692059832
H           63.72779061924668      -57.95729802921551       47.36024987803776
H           64.61230759553597      -55.33126543651166       46.42893616990055
N           66.48527458943437      -56.45826971883533       47.01428930179497
C           67.81513982379956      -57.00343368086835       46.85958343676042
C           68.60642536411170      -57.02814601384013       48.15820029304199
O           69.82420229923186      -57.49045377781637       48.08478233458833
H           67.73068603613596      -58.02128636019455       46.46825512074356
H           68.35392590066425      -56.40743733936735       46.11802935764356
H           66.26070203417140      -56.03787298756468       48.11627956557356
N           68.22857431730186      -56.18409640705498       49.25218142576099
C           69.26377800106688      -55.81160845269026       50.18987637263290
C           69.92558687615322      -57.00880230402809       50.85453052882055
O           70.85907905006542      -56.74452026342057       51.72684161203330
H           70.02139380559069      -55.22848831470940       49.65857464847113
H           68.82684959783259      -55.16617173083898       50.95659861946255
H           68.00960253241522      -57.36442928586541       49.22014547597169
N           69.25878958535857      -58.27593255030386       50.88759971124055
C           69.60928418255695      -59.17612898452587       51.96256233128183
C           71.08503001332701      -59.54322990073077       51.97360283567242
O           71.46991409882943      -60.35747929732436       52.91724589848800
H           69.34665976129193      -58.70198269967373       52.91248791575521
H           69.00905862849365      -60.08519498818035       51.86898762758002
H           70.17440814830375      -58.02796488074667       50.15067196276328
N           71.87106092599007      -59.38641686932184       50.78405674453730
C           73.01024906449138      -60.25849863309264       50.59284665217783
C           73.98241458833112      -60.23993990347753       51.76348061292442
O           74.85805869653167      -61.20455835881499       51.82062853636722
H           72.63897314122201      -61.27851486522346       50.45470856861058
H           73.53022306082818      -59.97093253164811       49.67503943775518
H           71.94726270987698      -58.64907676053173       51.72692599648088
N           74.10946560764374      -59.10986450776400       52.63684951356159
C           75.20114682653342      -59.14257445745108       53.58289575389112
C           74.95419714680932      -60.16116283296101       54.69005062556462
O           75.63275930154580      -59.99186244292928       55.79068152486378
H           76.12968155136653      -59.37890348239598       53.05418678389151
H           75.30830385254878      -58.14843092878008       54.02569474931217
H           73.39156700196793      -60.04345480749816       52.85464232163211
N           73.67710557661225      -60.80780527607480       54.75258942255375
C           73.16600716468906      -61.06116924060882       56.07348472101086
C           72.16515363196140      -62.17457697530022       56.07511953421884
O           72.15841544794715      -62.91384974145023       57.03333983264344
H           73.99607325480085      -61.31240479644837       56.74275344033614
H           72.71140545431157      -60.14263061521032       56.45378320250445
H           74.69147817757333      -61.37822757996128       54.45689948573904
O           71.32429144751198      -62.27783710378644       55.02280424196609
H           71.46324332645568      -61.58348040239512       54.32760850862458
